# Supplementary material for: Anilinium-3-carboxyl­ate 3-carb­oxy­anilinium nitrate
Source: Acta Crystallogr Sect E Struct Rep Online. 2012 Dec 8;69(Pt 1):o29. doi: 10.1107/S1600536812049392 (PMC3588283; doi:10.1107/S1600536812049392)
Supplement: Supplementary file 1 [file e-69-00o29-sup1.cif]

##############################################################################
#                                                                            #
# This CIF contains the data in a paper accepted for publication in          #
# Acta Crystallographica Section E. It conforms to the requirements of       #
# Notes for Authors for Acta Crystallographica Section E, and has been       #
# peer reviewed under the auspices of the IUCr Commission on Journals.       #
#                                                                            #
# Full details of the Crystallographic Information File format               #
# are given in the paper "The Crystallographic Information File (CIF):       #
# a New Standard Archive File for Crystallography" by S. R. Hall, F. H.      #
# Allen and I. D. Brown [Acta Cryst. (1991), A47, 655-685].                  #
#                                                                            #
# The current version of the core CIF dictionary is obtainable from          #
# ftp://ftp.iucr.org/pub/cif_core.dic.                                       #
#                                                                            #
# Software is freely available for graphical display of the structure(s)     #
# in this CIF. For information consult the CIF software page                 #
# http://www.iucr.org/resources/cif/software.                                #
#                                                                            #
# This file may be used for bona fide research purposes within the           #
# scientific community so long as proper attribution is given to the journal # 
# article from which it was obtained.                                        #
#                                                                            #
##############################################################################
data_I
_audit_creation_method     SHELXL-97
_chemical_name_systematic
;
Anilinium-3-carboxylate 3-carboxyanilinium nitrate
;
_chemical_name_common     ?
_chemical_formula_moiety     'C7 H8 N O2 +, N O3 -, C7 H7 N O2'
_chemical_formula_sum     'C14 H15 N3 O7'
_chemical_formula_iupac     'C7 H8 N O2 +, N O3 -, C7 H7 N O2'
_chemical_formula_weight     337.29
_chemical_melting_point     ?
_symmetry_cell_setting     monoclinic
_symmetry_space_group_name_H-M     'C 2/c'
_symmetry_space_group_name_Hall     '-C 2yc'
loop_
    _symmetry_equiv_pos_site_id
    _symmetry_equiv_pos_as_xyz
    1 x,y,z
    2 -x,y,1/2-z
    3 -x,-y,-z
    4 x,-y,1/2+z
    5 1/2+x,1/2+y,z
    6 1/2-x,1/2+y,1/2-z
    7 1/2-x,1/2-y,-z
    8 1/2+x,1/2-y,1/2+z
_cell_length_a     16.0451(3)
_cell_length_b     4.75750(10)
_cell_length_c     19.7143(4)
_cell_angle_alpha     90.00
_cell_angle_beta     107.6600(10)
_cell_angle_gamma     90.00
_cell_volume     1433.96(5)
_cell_formula_units_Z     4
_cell_measurement_reflns_used     1777
_cell_measurement_theta_min     2.88
_cell_measurement_theta_max     28.28
_cell_measurement_temperature     296(2)
_exptl_crystal_description     plate
_exptl_crystal_colour     pale_orange
_exptl_crystal_size_max     0.23
_exptl_crystal_size_mid     0.16
_exptl_crystal_size_min     0.07
_exptl_crystal_density_diffrn     1.562
_exptl_crystal_density_meas     ?
_exptl_crystal_density_method     'not measured'
_exptl_crystal_F_000     704
_exptl_absorpt_coefficient_mu     0.127
_exptl_absorpt_correction_type     multi-scan
_exptl_absorpt_process_details     '(SADABS; Sheldrick, 1996)'
_exptl_absorpt_correction_T_min     0.5252
_exptl_absorpt_correction_T_max     0.8063
_exptl_special_details     ?
_diffrn_ambient_temperature     296(2)
_diffrn_radiation_type     MoK\a
_diffrn_radiation_wavelength     0.71073
_diffrn_radiation_source     'fine-focus sealed tube'
_diffrn_radiation_monochromator     graphite
_diffrn_measurement_device_type     'Bruker Kappa APEXII CCD area-detector'
_diffrn_measurement_method     '\w scans'
_diffrn_detector_area_resol_mean     ?
_diffrn_reflns_number     6955
_diffrn_reflns_av_R_equivalents     0.0173
_diffrn_reflns_av_sigmaI/netI     0.0150
_diffrn_reflns_theta_min     3.91
_diffrn_reflns_theta_max     28.29
_diffrn_reflns_theta_full     28.29
_diffrn_measured_fraction_theta_max     0.994
_diffrn_measured_fraction_theta_full     0.994
_diffrn_reflns_limit_h_min     -20
_diffrn_reflns_limit_h_max     21
_diffrn_reflns_limit_k_min     -6
_diffrn_reflns_limit_k_max     6
_diffrn_reflns_limit_l_min     -26
_diffrn_reflns_limit_l_max     24
_diffrn_standards_number     ?
_diffrn_standards_interval_count     ?
_diffrn_standards_interval_time     ?
_diffrn_standards_decay_%     ?
_refine_special_details
;
Refinement of <i>F</i>^2^ against ALL reflections. The weighted <i>R</i>-factor
<i>wR</i> and goodness of fit <i>S</i> are based on <i>F</i>^2^, conventional
<i>R</i>-factors <i>R</i> are based on <i>F</i>, with <i>F</i> set to zero for
negative <i>F</i>^2^. The threshold expression of <i>F</i>^2^ >
\s(<i>F</i>^2^) is used only for calculating <i>R</i>-factors(gt) <i>etc</i>.
and is not relevant to the choice of reflections for refinement.
<i>R</i>-factors based on <i>F</i>^2^ are statistically about twice as large
as those based on <i>F</i>, and <i>R</i>- factors based on ALL data will be
even larger.
;
_reflns_number_total     1777
_reflns_number_gt     1604
_reflns_threshold_expression     I>2sigma(I)
_refine_ls_structure_factor_coef     Fsqd
_refine_ls_matrix_type     full
_refine_ls_R_factor_all     0.0406
_refine_ls_R_factor_gt     0.0370
_refine_ls_wR_factor_gt     0.0981
_refine_ls_wR_factor_ref     0.1009
_refine_ls_goodness_of_fit_ref     1.066
_refine_ls_restrained_S_all     1.066
_refine_ls_number_reflns     1777
_refine_ls_number_parameters     127
_refine_ls_number_restraints     0
_refine_ls_hydrogen_treatment     mixed
_refine_ls_weighting_scheme     calc
_refine_ls_weighting_details
         'calc w=1/[\s^2^(Fo^2^)+(0.0497P)^2^+1.0280P] where P=(Fo^2^+2Fc^2^)/3'
_atom_sites_solution_hydrogens     geom
_atom_sites_solution_primary     direct
_atom_sites_solution_secondary     difmap
_refine_ls_shift/su_max     0.000
_refine_ls_shift/su_mean     0.000
_refine_diff_density_max     0.293
_refine_diff_density_min     -0.195
_refine_ls_extinction_method     'SHELXL97 (Sheldrick, 2008)'
_refine_ls_extinction_coef     0.0050(11)
_refine_ls_extinction_expression
                                  'Fc^*^=kFc[1+0.001xFc^2^\l^3^/sin(2\q)]^-1/4^'
loop_
    _atom_type_symbol
    _atom_type_description
    _atom_type_scat_dispersion_real
    _atom_type_scat_dispersion_imag
    _atom_type_scat_source
    'C' 'C' 0.0033 0.0016
                         'International Tables Vol C Tables 4.2.6.8 and 6.1.1.4'
    'H' 'H' 0.0000 0.0000
                         'International Tables Vol C Tables 4.2.6.8 and 6.1.1.4'
    'N' 'N' 0.0061 0.0033
                         'International Tables Vol C Tables 4.2.6.8 and 6.1.1.4'
    'O' 'O' 0.0106 0.0060
                         'International Tables Vol C Tables 4.2.6.8 and 6.1.1.4'
_computing_data_collection     'APEX2 (Bruker, 2007)'
_computing_cell_refinement     'SAINT (Bruker, 2007)'
_computing_data_reduction     'SAINT (Bruker, 2007)'
_computing_structure_solution     'SHELXS97 (Sheldrick, 2008)'
_computing_structure_refinement     'SHELXL97 (Sheldrick, 2008)'
_computing_molecular_graphics     'PLATON (Spek, 2009)'
_computing_publication_material
   'SHELXL97 (Sheldrick, 2008), PLATON (Spek, 2009) and publCIF (Westrip, 2010)'
loop_
    _atom_site_type_symbol
    _atom_site_label
    _atom_site_fract_x
    _atom_site_fract_y
    _atom_site_fract_z
    _atom_site_U_iso_or_equiv
    _atom_site_thermal_displace_type
    _atom_site_calc_flag
    _atom_site_refinement_flags
    _atom_site_occupancy
    _atom_site_disorder_assembly
    _atom_site_disorder_group
    O O1 0.03166(6) 0.8054(2) 0.04202(5) 0.0316(3) Uani d . 1.000 . .
    O O2 0.11051(6) 0.75160(18) -0.03226(4) 0.0292(3) Uani d . 1.000 . .
    N N1 0.38230(6) 0.2414(2) 0.11339(6) 0.0256(3) Uani d . 1.000 . .
    C C1 0.09454(7) 0.6963(2) 0.02418(6) 0.0232(3) Uani d . 1.000 . .
    C C2 0.15270(7) 0.4950(2) 0.07568(6) 0.0234(3) Uani d . 1.000 . .
    C C3 0.23625(7) 0.4507(2) 0.07021(6) 0.0241(3) Uani d . 1.000 . .
    C C4 0.29346(7) 0.2769(2) 0.11825(6) 0.0232(3) Uani d . 1.000 . .
    C C5 0.26851(8) 0.1375(3) 0.17048(6) 0.0316(3) Uani d . 1.000 . .
    C C6 0.18493(9) 0.1785(3) 0.17490(7) 0.0355(4) Uani d . 1.000 . .
    C C7 0.12742(8) 0.3602(3) 0.12863(7) 0.0308(3) Uani d . 1.000 . .
    O O3 0.44638(8) 0.7461(2) 0.20141(6) 0.0512(4) Uani d . 1.000 . .
    O O4 0.50000 0.3567(3) 0.25000 0.0540(5) Uani d S 1.000 . .
    N N2 0.50000 0.6216(3) 0.25000 0.0283(4) Uani d S 1.000 . .
    H H1N 0.3935(11) 0.384(4) 0.0864(9) 0.045(4) Uiso d . 1.000 . .
    H H1O 0.014(2) 0.953(8) 0.0144(17) 0.032(8) Uiso d P 0.500 . .
    H H2N 0.3850(11) 0.075(4) 0.0881(9) 0.044(4) Uiso d . 1.000 . .
    H H3 0.25330 0.53810 0.03430 0.0290 Uiso c R 1.000 . .
    H H3N 0.4235(12) 0.243(3) 0.1589(10) 0.043(4) Uiso d . 1.000 . .
    H H5 0.30730 0.01800 0.20220 0.0380 Uiso c R 1.000 . .
    H H6 0.16720 0.08300 0.20930 0.0430 Uiso c R 1.000 . .
    H H7 0.07210 0.39160 0.13310 0.0370 Uiso c R 1.000 . .
loop_
    _atom_site_aniso_label
    _atom_site_aniso_U_11
    _atom_site_aniso_U_22
    _atom_site_aniso_U_33
    _atom_site_aniso_U_12
    _atom_site_aniso_U_13
    _atom_site_aniso_U_23
    O1 0.0287(4) 0.0321(5) 0.0368(5) 0.0116(4) 0.0142(4) 0.0065(4)
    O2 0.0284(4) 0.0300(5) 0.0308(4) 0.0075(3) 0.0113(3) 0.0065(3)
    N1 0.0214(5) 0.0265(5) 0.0268(5) 0.0049(4) 0.0040(4) 0.0010(4)
    C1 0.0201(5) 0.0209(5) 0.0281(5) 0.0006(4) 0.0064(4) -0.0005(4)
    C2 0.0222(5) 0.0215(5) 0.0257(5) 0.0022(4) 0.0059(4) -0.0005(4)
    C3 0.0232(5) 0.0232(5) 0.0254(5) 0.0021(4) 0.0068(4) 0.0023(4)
    C4 0.0214(5) 0.0223(5) 0.0247(5) 0.0023(4) 0.0050(4) -0.0022(4)
    C5 0.0334(6) 0.0322(6) 0.0281(6) 0.0089(5) 0.0078(5) 0.0077(5)
    C6 0.0390(7) 0.0392(7) 0.0321(6) 0.0062(6) 0.0164(5) 0.0117(5)
    C7 0.0275(6) 0.0335(6) 0.0340(6) 0.0044(5) 0.0132(5) 0.0038(5)
    O3 0.0579(7) 0.0333(6) 0.0462(6) 0.0102(5) -0.0086(5) 0.0069(5)
    O4 0.0663(10) 0.0240(7) 0.0470(9) 0.0000 -0.0196(7) 0.0000
    N2 0.0291(7) 0.0251(7) 0.0286(7) 0.0000 0.0056(6) 0.0000
_geom_special_details
;
Bond distances, angles <i>etc</i>. have been calculated using the rounded
fractional coordinates. All su's are estimated from the variances of the
(full) variance-covariance matrix. The cell e.s.d.'s are taken into account in
the estimation of distances, angles and torsion angles
;
loop_
    _geom_bond_atom_site_label_1
    _geom_bond_atom_site_label_2
    _geom_bond_site_symmetry_1
    _geom_bond_site_symmetry_2
    _geom_bond_distance
    _geom_bond_publ_flag
    O1 C1 . . 1.2753(15) no
    O2 C1 . . 1.2434(14) no
    O1 H1O . . 0.88(4) no
    O3 N2 . . 1.2283(13) no
    O4 N2 . . 1.260(2) no
    N1 C4 . . 1.4671(16) no
    N1 H2N . . 0.944(18) no
    N1 H3N . . 0.939(19) no
    N1 H1N . . 0.913(18) no
    C1 C2 . . 1.4980(15) no
    C2 C3 . . 1.3932(17) no
    C2 C7 . . 1.3865(17) no
    C3 C4 . . 1.3769(15) no
    C4 C5 . . 1.3822(17) no
    C5 C6 . . 1.384(2) no
    C6 C7 . . 1.386(2) no
    C3 H3 . . 0.9300 no
    C5 H5 . . 0.9300 no
    C6 H6 . . 0.9300 no
    C7 H7 . . 0.9300 no
loop_
    _geom_angle_atom_site_label_1
    _geom_angle_atom_site_label_2
    _geom_angle_atom_site_label_3
    _geom_angle_site_symmetry_1
    _geom_angle_site_symmetry_2
    _geom_angle_site_symmetry_3
    _geom_angle
    _geom_angle_publ_flag
    C1 O1 H1O . . . 107(2) no
    C4 N1 H3N . . . 110.7(12) no
    H1N N1 H2N . . . 105.5(16) no
    C4 N1 H2N . . . 109.4(11) no
    H2N N1 H3N . . . 112.3(14) no
    H1N N1 H3N . . . 110.2(15) no
    C4 N1 H1N . . . 108.6(12) no
    O3 N2 O4 2_655 . . 118.83(8) no
    O3 N2 O4 . . . 118.83(8) no
    O3 N2 O3 . . 2_655 122.34(13) no
    O2 C1 C2 . . . 119.12(10) no
    O1 C1 C2 . . . 117.10(10) no
    O1 C1 O2 . . . 123.76(10) no
    C3 C2 C7 . . . 119.77(10) no
    C1 C2 C3 . . . 117.42(10) no
    C1 C2 C7 . . . 122.79(11) no
    C2 C3 C4 . . . 119.60(10) no
    C3 C4 C5 . . . 121.15(11) no
    N1 C4 C3 . . . 118.84(10) no
    N1 C4 C5 . . . 120.01(10) no
    C4 C5 C6 . . . 118.98(12) no
    C5 C6 C7 . . . 120.73(13) no
    C2 C7 C6 . . . 119.71(12) no
    C2 C3 H3 . . . 120.00 no
    C4 C3 H3 . . . 120.00 no
    C6 C5 H5 . . . 120.00 no
    C4 C5 H5 . . . 121.00 no
    C5 C6 H6 . . . 120.00 no
    C7 C6 H6 . . . 120.00 no
    C2 C7 H7 . . . 120.00 no
    C6 C7 H7 . . . 120.00 no
loop_
    _geom_torsion_atom_site_label_1
    _geom_torsion_atom_site_label_2
    _geom_torsion_atom_site_label_3
    _geom_torsion_atom_site_label_4
    _geom_torsion_site_symmetry_1
    _geom_torsion_site_symmetry_2
    _geom_torsion_site_symmetry_3
    _geom_torsion_site_symmetry_4
    _geom_torsion
    _geom_torsion_publ_flag
    O1 C1 C2 C3 . . . . -158.16(10) no
    O1 C1 C2 C7 . . . . 20.10(16) no
    O2 C1 C2 C3 . . . . 20.63(15) no
    O2 C1 C2 C7 . . . . -161.12(11) no
    C1 C2 C3 C4 . . . . 177.24(9) no
    C7 C2 C3 C4 . . . . -1.08(16) no
    C1 C2 C7 C6 . . . . -179.38(11) no
    C3 C2 C7 C6 . . . . -1.16(18) no
    C2 C3 C4 N1 . . . . -177.64(9) no
    C2 C3 C4 C5 . . . . 2.25(16) no
    N1 C4 C5 C6 . . . . 178.75(11) no
    C3 C4 C5 C6 . . . . -1.13(18) no
    C4 C5 C6 C7 . . . . -1.2(2) no
    C5 C6 C7 C2 . . . . 2.3(2) no
loop_
    _geom_hbond_atom_site_label_D
    _geom_hbond_atom_site_label_H
    _geom_hbond_atom_site_label_A
    _geom_hbond_site_symmetry_A
    _geom_hbond_distance_DH
    _geom_hbond_distance_HA
    _geom_hbond_distance_DA
    _geom_hbond_angle_DHA
    _geom_hbond_publ_flag
    O1 H1O O1 3_575 0.88(4) 1.61(4) 2.4868(13) 171(4) yes
    O1 H1O O2 3_575 0.88(4) 2.55(3) 3.0686(14) 118(3) yes
    N1 H1N O2 7_565 0.913(18) 2.027(19) 2.9157(13) 164.2(17) yes
    N1 H2N O2 7_555 0.944(18) 1.918(18) 2.8609(13) 177.0(16) yes
    N1 H3N O3 1_545 0.939(19) 2.498(15) 2.9220(14) 107.6(11) yes
    N1 H3N O3 . 0.939(19) 2.526(15) 2.9582(14) 108.3(11) yes
    N1 H3N O4 . 0.939(19) 1.920(19) 2.8345(11) 163.9(13) yes
    C3 H3 O2 7_565 0.93 2.41 3.1189(15) 132 yes
    C5 H5 O3 1_545 0.93 2.58 3.3058(18) 135 yes
_iucr_refine_instructions_details
;
TITL MONOC04 IN C2/C
CELL  0.71073 16.04510  4.75750 19.71430 90.00000 107.66000 90.00000
ZERR 4  0.00030  0.00010  0.00040  0.00000  0.00100  0.00000
LATT 7
SYMM -X, Y, -Z+ 0.50000
SFAC C H N O
UNIT 56 60 12 28
TEMP 23
PLAN 10
FMAP 2
L.S. 8
BOND $H
HTAB
CONF
ACTA
WGHT    0.049700    1.028000
EXTI    0.005042
FVAR       0.15647
O1    4    0.031662    0.805374    0.042016    11.00000    0.02870    0.03205 =
         0.03683    0.00647    0.01419    0.01162
H1O   2    0.014421    0.952611    0.014384    10.50000    0.03249
O2    4    0.110513    0.751598   -0.032256    11.00000    0.02835    0.02998 =
         0.03082    0.00646    0.01129    0.00752
N1    3    0.382300    0.241366    0.113388    11.00000    0.02139    0.02647 =
         0.02679    0.00095    0.00400    0.00490
H1N   2    0.393539    0.383610    0.086392    11.00000    0.04482
H2N   2    0.385020    0.075325    0.088088    11.00000    0.04431
H3N   2    0.423516    0.242860    0.158865    11.00000    0.04294
C1    1    0.094544    0.696330    0.024180    11.00000    0.02014    0.02086 =
         0.02807   -0.00045    0.00635    0.00060
C2    1    0.152702    0.495036    0.075678    11.00000    0.02216    0.02151 =
         0.02573   -0.00047    0.00594    0.00224
C3    1    0.236247    0.450742    0.070211    11.00000    0.02323    0.02322 =
         0.02536    0.00227    0.00676    0.00207
AFIX  43
H3    2    0.253281    0.538059    0.034332    11.00000   -1.20000
AFIX   0
C4    1    0.293461    0.276886    0.118255    11.00000    0.02135    0.02230 =
         0.02471   -0.00224    0.00496    0.00233
C5    1    0.268506    0.137482    0.170479    11.00000    0.03337    0.03217 =
         0.02807    0.00769    0.00779    0.00886
AFIX  43
H5    2    0.307290    0.017950    0.202161    11.00000   -1.20000
AFIX   0
C6    1    0.184927    0.178494    0.174905    11.00000    0.03902    0.03919 =
         0.03212    0.01170    0.01644    0.00624
AFIX  43
H6    2    0.167158    0.083047    0.209311    11.00000   -1.20000
AFIX   0
C7    1    0.127415    0.360221    0.128632    11.00000    0.02751    0.03353 =
         0.03398    0.00375    0.01325    0.00444
AFIX  43
H7    2    0.072099    0.391624    0.133075    11.00000   -1.20000
AFIX   0
N2    3    0.500000    0.621632    0.250000    10.50000    0.02910    0.02515 =
         0.02860    0.00000    0.00558    0.00000
O3    4    0.446376    0.746141    0.201405    11.00000    0.05786    0.03330 =
         0.04621    0.00691   -0.00863    0.01020
O4    4    0.500000    0.356722    0.250000    10.50000    0.06629    0.02399 =
         0.04702    0.00000   -0.01964    0.00000
HKLF 4
REM  MONOC04 IN C2/C
REM R1 =  0.0370 for   1604 Fo > 4sig(Fo)  and  0.0406 for all   1777 data
REM    127 parameters refined using      0 restraints
END
WGHT      0.0497      1.0276
REM Highest difference peak  0.295,  deepest hole -0.188,  1-sigma level  0.049
Q1    1   0.1213  0.5810  0.0495  11.00000  0.05    0.30
Q2    1   0.1991  0.4800  0.0799  11.00000  0.05    0.27
Q3    1   0.2813  0.2386  0.1493  11.00000  0.05    0.26
Q4    1   0.2612  0.3438  0.0908  11.00000  0.05    0.25
Q5    1   0.1602  0.2805  0.1543  11.00000  0.05    0.24
Q6    1   0.3368  0.2639  0.1173  11.00000  0.05    0.23
Q7    1   0.1422  0.4439  0.1038  11.00000  0.05    0.21
Q8    1   0.2225  0.1609  0.1699  11.00000  0.05    0.18
Q9    1   0.1382  0.8652 -0.0149  11.00000  0.05    0.18
Q10   1   0.4752  0.4344  0.2687  11.00000  0.05    0.17
;
data_global
_journal_date_recd_electronic     2012-11-01
_journal_date_accepted     2012-12-01
_journal_name_full     'Acta Crystallographica, Section E'
_journal_year     2013
_journal_volume     69
_journal_issue      1
_journal_page_first     o29
_journal_page_last     o29
_journal_paper_category     QO
_journal_paper_doi     10.1107/S1600536812049392
_journal_coeditor_code     KJ2215
_publ_contact_author_name     'Saeed Ahmad'
_publ_contact_author_address
;
Department of Chemistry, University of Engineering and Technology,
Lahore 54890, Pakistan
;
_publ_contact_author_email     'saeed_a786@hotmail.com'
_publ_contact_author_fax     ?
_publ_contact_author_phone     '+92-333-5248570'
_publ_section_title
;
Anilinium-3-carboxylate 3-carboxyanilinium nitrate
;
loop_
    _publ_author_name
    _publ_author_footnote
    _publ_author_address
    'Ahmad, Saeed' .
;
Department of Chemistry, University of Engineering and Technology,
Lahore 54890,
Pakistan
;
    'Hussain, Sajjad' .
;
Department of Chemistry, Government College University, Lahore, Pakistan
;
    'Sharif, Shahzad' .
;
Department of Chemistry, Government College University, Lahore, Pakistan
;
    'Khan, Islam Ullah' .
;
Department of Chemistry, Government College University, Lahore, Pakistan
;
    'Tahir, Muhammad Nawaz' .
;
Department of Physics, University of Sargodha, Sagrodha, Pakistan
;
