# Supplementary material for: Anilinium-3-carboxyl­ate 3-carb­oxy­anilinium nitrate
Source: Acta Crystallogr Sect E Struct Rep Online. 2012 Dec 8;69(Pt 1):o29. doi: 10.1107/S1600536812049392 (PMC3588283; doi:10.1107/S1600536812049392)
Supplement: Supplementary file 2 [file e-69-00o29-Isup2.hkl]

# 
# h,k,l, Fc-squared, Fo-squared, sigma(Fo-squared) and status flag 
# 
data_I
_shelx_title ' MONOC04 IN C2/C' 
_shelx_refln_list_code          4 
_shelx_F_calc_maximum      215.41 
_exptl_crystal_F_000       704.00 
_reflns_d_resolution_high  0.7499 
 
loop_ 
 _symmetry_equiv_pos_as_xyz 
 'x, y, z' 
 '-x, y, -z+1/2' 
 'x+1/2, y+1/2, z' 
 '-x+1/2, y+1/2, -z+1/2' 
 '-x, -y, -z' 
 'x, -y, z-1/2' 
 '-x+1/2, -y+1/2, -z' 
 'x+1/2, -y+1/2, z-1/2' 
 
_cell_length_a    16.0451 
_cell_length_b     4.7575 
_cell_length_c    19.7143 
_cell_angle_alpha  90.000 
_cell_angle_beta  107.660 
_cell_angle_gamma  90.000 
 
_shelx_F_squared_multiplier     1.000 
 
loop_ 
 _refln_index_h 
 _refln_index_k 
 _refln_index_l 
 _refln_F_squared_calc 
 _refln_F_squared_meas 
 _refln_F_squared_sigma 
 _refln_observed_status 
   4   0   0      227.50      172.03      1.71 o 
   6   0   0      648.85      622.14      4.89 o 
   8   0   0     4695.53     4934.00     39.90 o 
  10   0   0      542.51      511.24      6.17 o 
  12   0   0      651.52      635.67     14.10 o 
  14   0   0      460.42      433.09      8.66 o 
  16   0   0        3.75        1.63      2.45 o 
  18   0   0       81.31       95.58      6.94 o 
  20   0   0       14.29       13.48      4.08 o 
   1   1   0       11.02        8.53      0.54 o 
   3   1   0     9196.83     9404.32     47.94 o 
   5   1   0     2107.13     2015.00     11.32 o 
   7   1   0      147.05       98.20      1.30 o 
   9   1   0       84.40       85.33      1.49 o 
  11   1   0     1126.48     1116.61      9.42 o 
  13   1   0      491.95      473.58      5.30 o 
  15   1   0      215.40      202.28      5.03 o 
  17   1   0        5.78        5.35      2.03 o 
  19   1   0       38.21       40.72      3.50 o 
   0   2   0    23973.28    24970.55    397.74 o 
   2   2   0     6011.09     6049.46     37.74 o 
   4   2   0     1302.20     1213.55      8.59 o 
   6   2   0      982.68      972.60      8.31 o 
   8   2   0       38.75       39.08      1.34 o 
  10   2   0     2221.30     2147.58     16.03 o 
  12   2   0     1962.92     1889.75     15.42 o 
  14   2   0      565.03      546.69      8.73 o 
  16   2   0       12.12       15.96      1.82 o 
  18   2   0       48.22       65.86      3.85 o 
   1   3   0     1146.45     1198.97     12.33 o 
   3   3   0      164.15      157.06      2.74 o 
   5   3   0     3303.45     3405.96     26.27 o 
   7   3   0      242.02      220.57      3.21 o 
   9   3   0      353.69      348.03      4.76 o 
  11   3   0        9.02       13.26      1.14 o 
  13   3   0        2.05        3.26      1.41 o 
  15   3   0        3.36        2.83      1.77 o 
  17   3   0       24.48       25.44      3.43 o 
   0   4   0     1323.68     1231.73     18.81 o 
   2   4   0        0.08       -0.45      0.87 o 
   4   4   0      961.49      934.76      8.87 o 
   6   4   0      212.06      191.69      3.53 o 
   8   4   0       60.71       68.43      2.36 o 
  10   4   0        0.02       -0.47      1.56 o 
  12   4   0      217.30      221.77      6.31 o 
  14   4   0       78.48       81.22      3.59 o 
   1   5   0        9.15        7.43      1.26 o 
   3   5   0        9.48        8.91      1.24 o 
   5   5   0      272.31      277.28      4.74 o 
   7   5   0      147.44      135.95      4.47 o 
   9   5   0        3.54        1.43      2.17 o 
  11   5   0       94.41       93.55      5.97 o 
   0   6   0        0.81        3.27      2.31 o 
   2   6   0        5.28        7.15      1.73 o 
   4   6   0        4.66        7.35      2.60 o 
   6   6   0      153.78      164.80      6.49 o 
 -19   1   1      179.18      191.72      5.50 o 
 -17   1   1       34.03       18.98      2.27 o 
 -15   1   1      146.73      168.99      3.81 o 
 -13   1   1      729.11      703.09     12.25 o 
 -11   1   1      218.97      218.28      2.88 o 
  -9   1   1     1331.57     1469.79     10.32 o 
  -7   1   1      115.34      117.70      1.23 o 
  -5   1   1     1251.80     1125.22      6.29 o 
  -3   1   1    12571.62    12882.82     70.39 o 
  -1   1   1      222.65      150.23      1.33 o 
   1   1   1     4338.35     4196.56     25.41 o 
   3   1   1     9209.13    10051.63     50.99 o 
   5   1   1     3134.04     3286.24     18.04 o 
   7   1   1      149.69      150.02      1.68 o 
   9   1   1     2626.99     2741.76     19.48 o 
  11   1   1       51.75       55.62      1.48 o 
  13   1   1     1095.60     1055.70     10.70 o 
  15   1   1       14.01       20.68      2.35 o 
  17   1   1      564.09      576.34      9.91 o 
  19   1   1       64.73       69.26      4.87 o 
 -18   2   1      282.17      304.22      6.99 o 
 -16   2   1       25.72       26.01      2.04 o 
 -14   2   1       11.12        9.89      1.52 o 
 -12   2   1        1.02        1.98      0.69 o 
 -10   2   1     1466.01     1465.64     11.41 o 
  -8   2   1       39.13       39.14      1.16 o 
  -6   2   1       46.50       37.95      1.06 o 
  -4   2   1      525.50      519.56      5.76 o 
  -2   2   1      292.86      295.80      2.69 o 
   0   2   1       29.53       22.74      0.82 o 
   2   2   1     1913.26     2110.23     13.88 o 
   4   2   1        1.37        0.30      0.55 o 
   6   2   1      150.34      169.87      2.31 o 
   8   2   1      788.46      782.88      6.80 o 
  10   2   1      858.51      794.62      7.04 o 
  12   2   1      785.38      784.02      9.39 o 
  14   2   1        1.36        3.80      1.27 o 
  16   2   1       70.11       72.04      3.44 o 
  18   2   1       39.03       39.84      3.89 o 
 -17   3   1        4.28        4.04      2.55 o 
 -15   3   1       48.76       47.97      2.79 o 
 -13   3   1      334.24      342.21     10.20 o 
 -11   3   1        7.75       10.15      1.27 o 
  -9   3   1       45.62       54.14      1.88 o 
  -7   3   1      953.55      904.75     10.92 o 
  -5   3   1      272.25      307.33      3.82 o 
  -3   3   1     2210.51     2211.17     21.07 o 
  -1   3   1      711.95      693.17      7.92 o 
   1   3   1      450.90      410.27      5.41 o 
   3   3   1       44.62       29.62      1.38 o 
   5   3   1      370.19      396.56      4.69 o 
   7   3   1        5.91        8.85      0.92 o 
   9   3   1     1316.79     1294.10     12.48 o 
  11   3   1        4.06        5.18      1.01 o 
  13   3   1      207.27      204.59      5.19 o 
  15   3   1       11.88       12.11      2.10 o 
  17   3   1       41.65       45.69      4.18 o 
 -16   4   1       13.74       12.24      3.02 o 
 -14   4   1      144.83      143.05      4.42 o 
 -12   4   1       50.65       57.39      3.05 o 
 -10   4   1       65.19       64.43      3.22 o 
  -8   4   1      461.01      447.21      5.84 o 
  -6   4   1       35.25       38.34      1.88 o 
  -4   4   1       73.42       87.61      2.16 o 
  -2   4   1      433.24      431.18      6.55 o 
   0   4   1       15.46       25.38      1.95 o 
   2   4   1       40.13       34.72      1.71 o 
   4   4   1      268.06      257.43      3.70 o 
   6   4   1       64.91       64.14      2.49 o 
   8   4   1      802.67      795.30      8.94 o 
  10   4   1      175.65      186.19      7.72 o 
  12   4   1       20.14       15.03      2.07 o 
  14   4   1       50.85       48.12      3.45 o 
 -11   5   1       16.27       15.73      2.19 o 
  -9   5   1       34.99       37.72      3.05 o 
  -7   5   1       91.99       99.71      4.01 o 
  -5   5   1        3.45        3.14      1.23 o 
  -3   5   1      619.82      635.56      8.14 o 
  -1   5   1        1.25        0.00      1.23 o 
   1   5   1       46.84       44.35      2.15 o 
   3   5   1        9.23        9.29      1.27 o 
   5   5   1      128.24      133.30      3.28 o 
   7   5   1       64.39       65.70      3.05 o 
   9   5   1        8.50        7.03      2.04 o 
  11   5   1      102.71      126.35      4.94 o 
  -6   6   1       25.00       24.92      3.60 o 
  -4   6   1      106.14      108.05      5.49 o 
  -2   6   1        3.71        5.93      2.44 o 
   0   6   1       17.78       20.84      2.99 o 
   2   6   1      128.64      137.94      4.08 o 
   4   6   1      186.51      186.51      9.19 o 
   6   6   1        0.34        1.63      2.31 o 
 -20   0   2      298.35      311.74     12.26 o 
 -18   0   2       14.46       17.56      3.68 o 
 -16   0   2      558.69      521.14     14.71 o 
 -14   0   2      118.15      168.30      4.91 o 
 -12   0   2      421.60      453.10     10.22 o 
 -10   0   2      183.13      195.49      4.35 o 
  -8   0   2    13630.24    15179.50    113.26 o 
  -6   0   2     5104.18     5378.65     43.79 o 
  -4   0   2    18175.95    17946.30    303.78 o 
   2   0   2       50.34       80.68      1.30 o 
   4   0   2     4140.12     4045.77     32.38 o 
   6   0   2     2608.32     2440.63     19.99 o 
   8   0   2      386.54      438.67      5.30 o 
  10   0   2      462.32      484.53      6.07 o 
  12   0   2       56.52       57.66      2.85 o 
  14   0   2     2434.75     2438.94     33.16 o 
  16   0   2     1124.12     1099.02     25.77 o 
  18   0   2      106.46      134.80      8.17 o 
 -19   1   2        2.21       -0.73      1.72 o 
 -17   1   2       21.17       25.77      2.33 o 
 -15   1   2       60.77       58.55      2.45 o 
 -13   1   2      175.47      159.79      3.01 o 
 -11   1   2       10.11        9.89      0.74 o 
  -9   1   2      760.24      814.36      4.80 o 
  -7   1   2        0.25        1.29      0.22 o 
  -5   1   2       58.68       70.02      0.83 o 
  -3   1   2        1.03       -0.19      0.19 o 
  -1   1   2     6693.22     6709.63     42.34 o 
   1   1   2        1.60       -0.45      0.45 o 
   3   1   2      601.81      661.78      3.78 o 
   5   1   2     1134.01     1210.93      7.18 o 
   7   1   2     1572.53     1592.41     11.80 o 
   9   1   2       35.56       39.77      1.17 o 
  11   1   2      620.74      610.19      5.91 o 
  13   1   2      595.39      564.62      5.73 o 
  15   1   2       25.61       23.43      2.33 o 
  17   1   2        6.14        7.16      1.92 o 
  19   1   2       47.42       48.04      4.90 o 
 -18   2   2        7.06       10.02      2.12 o 
 -16   2   2       18.00       27.86      2.56 o 
 -14   2   2      197.84      213.86      4.03 o 
 -12   2   2       27.86       28.78      1.39 o 
 -10   2   2      350.05      321.26      3.90 o 
  -8   2   2     2190.44     2209.25     15.03 o 
  -6   2   2        3.40        5.44      0.71 o 
  -4   2   2     1190.36     1054.13      7.53 o 
  -2   2   2     1443.48     1413.10      9.52 o 
   0   2   2      102.63      127.33      1.97 o 
   2   2   2     9085.51     9990.02     74.77 o 
   4   2   2     2013.31     2237.86     17.38 o 
   6   2   2      442.29      455.33      4.75 o 
   8   2   2       22.95       19.88      1.18 o 
  10   2   2     3218.74     3188.65     24.68 o 
  12   2   2      649.51      657.00      6.19 o 
  14   2   2      602.14      622.50     11.86 o 
  16   2   2      244.07      275.20      6.37 o 
  18   2   2       18.08       18.30      3.18 o 
 -17   3   2       77.75       77.28      3.29 o 
 -15   3   2       82.17       74.10      2.80 o 
 -13   3   2      110.20      104.60      3.66 o 
 -11   3   2     2423.16     2403.67     26.34 o 
  -9   3   2       20.24       19.57      1.83 o 
  -7   3   2      207.81      209.18      3.17 o 
  -5   3   2      206.34      213.61      4.11 o 
  -3   3   2      602.29      667.77     10.27 o 
  -1   3   2      181.54      186.88      3.31 o 
   1   3   2      919.02      963.29      9.30 o 
   3   3   2      108.26      123.59      2.19 o 
   5   3   2       26.09       18.97      1.16 o 
   7   3   2      214.87      205.77      4.06 o 
   9   3   2      699.14      653.94      7.44 o 
  11   3   2      412.17      418.67      5.22 o 
  13   3   2      149.43      144.95      4.39 o 
  15   3   2      128.88      148.41      5.92 o 
  17   3   2        3.96        3.27      2.44 o 
 -16   4   2        0.95       -0.02      1.96 o 
 -14   4   2      595.41      593.97      9.32 o 
 -12   4   2       18.76       21.43      2.16 o 
 -10   4   2       30.62       34.47      2.64 o 
  -8   4   2     1662.43     1586.41     14.95 o 
  -6   4   2      306.99      312.40      4.55 o 
  -4   4   2      140.38      117.35      2.43 o 
  -2   4   2      688.98      650.84      8.17 o 
   0   4   2     1374.60     1379.64     14.58 o 
   2   4   2      666.79      643.79      7.31 o 
   4   4   2       91.57       86.63      2.19 o 
   6   4   2        1.43        3.23      1.16 o 
   8   4   2      415.55      416.61      5.80 o 
  10   4   2      598.70      627.80     12.68 o 
  12   4   2      489.64      510.55      8.26 o 
  14   4   2      641.89      729.31     12.39 o 
 -11   5   2        0.04        0.02      1.68 o 
  -9   5   2       35.10       36.99      3.07 o 
  -7   5   2      117.84      109.38      4.45 o 
  -5   5   2      244.29      231.13      4.78 o 
  -3   5   2      561.20      551.57      7.98 o 
  -1   5   2       49.28       58.14      2.64 o 
   1   5   2       85.01       83.11      3.62 o 
   3   5   2      147.38      155.82      3.29 o 
   5   5   2      157.12      165.10      3.87 o 
   7   5   2       13.83       17.83      1.88 o 
   9   5   2        1.71        2.04      1.89 o 
  11   5   2      152.58      165.18      5.58 o 
  -6   6   2       20.92       21.44      3.47 o 
  -4   6   2        0.16        2.64      3.68 o 
  -2   6   2      671.72      716.31     21.66 o 
   0   6   2        0.10       -0.05      2.15 o 
   2   6   2      207.75      231.81      5.31 o 
   4   6   2        0.07        0.14      2.15 o 
 -19   1   3       23.93       25.87      2.57 o 
 -17   1   3       54.54       33.46      3.09 o 
 -15   1   3       70.11       59.57      2.44 o 
 -13   1   3     1329.09     1287.19     12.41 o 
 -11   1   3     3762.82     3812.04     23.95 o 
  -9   1   3       64.94       59.50      1.16 o 
  -7   1   3      426.82      382.03      3.13 o 
  -5   1   3     2246.54     2450.16     15.98 o 
  -3   1   3      666.15      545.27      4.35 o 
  -1   1   3     5509.73     6019.24     38.25 o 
   1   1   3    46401.92    48655.34    846.60 o 
   3   1   3     2709.13     2650.90     15.16 o 
   5   1   3       23.93       22.02      0.75 o 
   7   1   3     4179.30     4430.85     30.65 o 
   9   1   3      157.59      127.64      1.94 o 
  11   1   3     1753.60     1765.20     14.24 o 
  13   1   3        0.03        1.18      1.47 o 
  15   1   3       13.06       13.84      2.39 o 
  17   1   3      141.30      146.99      7.78 o 
  19   1   3       33.93       36.21      6.54 o 
 -18   2   3        5.23        2.90      1.52 o 
 -16   2   3        1.22        1.05      1.32 o 
 -14   2   3       48.35       52.22      2.23 o 
 -12   2   3      600.35      539.58      6.71 o 
 -10   2   3        9.12        9.52      0.76 o 
  -8   2   3      545.02      533.64      6.11 o 
  -6   2   3      877.30      951.69      6.90 o 
  -4   2   3      698.08      719.06      5.33 o 
  -2   2   3       23.38       17.41      0.66 o 
   0   2   3     2406.15     2360.24     16.43 o 
   2   2   3      556.64      611.33      6.03 o 
   4   2   3        0.59        6.02      0.63 o 
   6   2   3      622.47      680.90      6.47 o 
   8   2   3      878.64      790.25      7.45 o 
  10   2   3      335.26      347.89      4.25 o 
  12   2   3       28.37       29.35      1.33 o 
  14   2   3       50.22       55.57      2.40 o 
  16   2   3       20.36       18.76      3.02 o 
  18   2   3       24.54       19.06      3.31 o 
 -17   3   3       17.46       21.00      2.24 o 
 -15   3   3        0.22        0.40      1.35 o 
 -13   3   3      231.72      242.62      5.66 o 
 -11   3   3     2528.25     2490.30     25.30 o 
  -9   3   3      215.40      200.49      2.93 o 
  -7   3   3       26.68       23.24      1.21 o 
  -5   3   3      749.68      797.34      7.39 o 
  -3   3   3      494.47      510.74      5.15 o 
  -1   3   3      105.97      104.99      4.19 o 
   1   3   3     2307.81     2435.62     20.73 o 
   3   3   3       82.12       71.76      1.60 o 
   5   3   3       37.97       24.12      1.24 o 
   7   3   3     1077.61     1002.83     12.56 o 
   9   3   3       16.08       21.96      1.56 o 
  11   3   3      100.49       98.34      2.66 o 
  13   3   3       43.45       39.69      3.48 o 
  15   3   3        0.05        0.05      2.26 o 
  17   3   3       15.77       17.19      4.29 o 
 -16   4   3       41.10       47.55      3.61 o 
 -14   4   3       67.05       63.53      3.31 o 
 -12   4   3      458.57      470.27      7.73 o 
 -10   4   3        2.70        4.16      1.47 o 
  -8   4   3     1018.29     1022.29     12.99 o 
  -6   4   3       81.46       74.14      2.23 o 
  -4   4   3      118.37      119.13      2.40 o 
  -2   4   3      107.89      120.85      3.00 o 
   0   4   3        4.02        3.05      0.89 o 
   2   4   3       17.11       21.53      1.42 o 
   4   4   3       85.03       87.85      2.05 o 
   6   4   3      638.07      612.03      6.73 o 
   8   4   3       12.54       17.26      1.60 o 
  10   4   3        8.22       11.30      1.48 o 
  12   4   3       27.30       20.01      2.51 o 
  14   4   3       83.46      123.06      7.76 o 
 -13   5   3      117.60      129.22      6.05 o 
 -11   5   3      154.85      164.57      4.74 o 
  -9   5   3       39.62       32.37      3.83 o 
  -7   5   3      131.39      144.31      5.80 o 
  -5   5   3      106.79      102.72      4.01 o 
  -3   5   3       33.10       37.37      2.03 o 
  -1   5   3      215.15      214.67      4.72 o 
   1   5   3       11.10       10.26      1.34 o 
   3   5   3       29.48       28.49      1.69 o 
   5   5   3      128.99      136.36      3.32 o 
   7   5   3       23.98       29.43      2.04 o 
   9   5   3       14.92       15.65      2.33 o 
  11   5   3      116.23      137.38      6.21 o 
  -6   6   3       89.84       93.65      5.20 o 
  -4   6   3      440.94      451.98      9.12 o 
  -2   6   3       77.74       81.60      5.05 o 
   0   6   3       57.29       63.30      7.76 o 
   2   6   3       26.02       25.70      2.67 o 
   4   6   3       18.06       19.34      3.18 o 
 -20   0   4       15.06       15.52      4.08 o 
 -18   0   4       31.82       31.86      4.49 o 
 -16   0   4      406.40      292.19      9.81 o 
 -14   0   4      583.58      461.94     12.26 o 
 -12   0   4      118.10      107.39      2.81 o 
 -10   0   4     1819.12     1931.31     16.94 o 
  -8   0   4     1620.15     1655.63     13.17 o 
  -6   0   4    13560.14    13529.11    133.83 o 
  -4   0   4    18727.11    17734.36    516.71 o 
  -2   0   4    34838.85    26332.31    685.01 o 
   0   0   4       77.78       65.04      0.71 o 
   2   0   4    15155.11    15136.46    134.66 o 
   4   0   4       72.17       42.12      1.23 o 
   6   0   4     4621.08     4664.99     58.89 o 
   8   0   4      775.79      801.64     12.44 o 
  10   0   4       13.19       13.21      1.86 o 
  12   0   4     5117.16     5193.19     66.94 o 
  14   0   4     1604.05     1572.82     26.61 o 
  16   0   4       23.96       25.32      4.49 o 
  18   0   4       73.02       66.99      6.94 o 
 -19   1   4        2.69        2.91      2.01 o 
 -17   1   4      124.71      123.10      3.97 o 
 -15   1   4        0.21        1.56      1.12 o 
 -13   1   4        3.24        7.69      1.63 o 
 -11   1   4      132.42      112.38      1.80 o 
  -9   1   4       37.71       23.44      1.13 o 
  -7   1   4     3233.67     3325.01     20.57 o 
  -5   1   4      541.70      557.97      3.95 o 
  -3   1   4     4899.87     4730.96     30.80 o 
  -1   1   4     1681.93     1824.62     12.24 o 
   1   1   4    22150.79    23298.23    217.10 o 
   3   1   4     1141.92     1293.30      8.27 o 
   5   1   4      177.44      136.35      1.95 o 
   7   1   4      251.02      258.67      2.93 o 
   9   1   4      607.67      607.98      5.40 o 
  11   1   4      842.69      819.85      7.45 o 
  13   1   4      272.96      266.67      4.69 o 
  15   1   4       76.20       80.10      3.42 o 
  17   1   4       24.29       25.99      6.74 o 
 -20   2   4        0.45        5.03      2.10 o 
 -18   2   4       53.52       53.57      2.93 o 
 -16   2   4       49.98       36.86      2.15 o 
 -14   2   4      193.75      189.28      3.87 o 
 -12   2   4      399.79      389.62      5.36 o 
 -10   2   4      263.79      252.80      3.20 o 
  -8   2   4      603.00      581.96      4.21 o 
  -6   2   4     1507.44     1504.19      9.15 o 
  -4   2   4     4909.05     5224.54     31.08 o 
  -2   2   4      514.25      464.92      3.65 o 
   0   2   4      284.99      285.94      2.75 o 
   2   2   4     4724.79     5025.41     40.35 o 
   4   2   4     4351.99     4568.09     31.68 o 
   6   2   4     2793.78     2842.26     23.97 o 
   8   2   4      246.73      262.07      3.90 o 
  10   2   4       30.58       33.84      1.47 o 
  12   2   4      255.19      248.62      3.62 o 
  14   2   4       40.02       35.91      2.57 o 
  16   2   4      268.20      285.74      8.23 o 
  18   2   4        6.06        6.35      3.88 o 
 -17   3   4       87.32      102.85      3.67 o 
 -15   3   4      191.45      203.05      4.28 o 
 -13   3   4       27.43       26.00      2.07 o 
 -11   3   4      465.32      458.96      6.34 o 
  -9   3   4     1789.97     1845.52     16.64 o 
  -7   3   4     1501.05     1570.73     16.87 o 
  -5   3   4      191.26      176.60      2.58 o 
  -3   3   4     1518.65     1617.41     13.08 o 
  -1   3   4      488.56      474.74      6.61 o 
   1   3   4      434.57      440.50      5.07 o 
   3   3   4      126.02      114.61      2.00 o 
   5   3   4       26.91       31.42      1.40 o 
   7   3   4      179.47      155.07      3.66 o 
   9   3   4      187.28      176.23      3.77 o 
  11   3   4        6.06        6.28      1.22 o 
  13   3   4        0.65        3.91      4.39 o 
  15   3   4        6.76        6.00      2.73 o 
 -16   4   4       45.61       41.39      3.36 o 
 -14   4   4       32.81       37.50      3.95 o 
 -12   4   4      137.79      134.02      3.95 o 
 -10   4   4      492.97      471.47      7.53 o 
  -8   4   4      465.56      457.94     10.93 o 
  -6   4   4       44.24       51.56      2.30 o 
  -4   4   4      141.82      143.75      3.18 o 
  -2   4   4       26.43       28.83      1.78 o 
   0   4   4       16.09       20.26      1.38 o 
   2   4   4       77.17       73.20      2.44 o 
   4   4   4      349.59      346.24      4.87 o 
   6   4   4      708.01      769.19      7.93 o 
   8   4   4      606.96      587.55      7.42 o 
  10   4   4        0.06        1.23      1.35 o 
  12   4   4       37.44       35.28      3.62 o 
  14   4   4      164.92      187.64      7.07 o 
 -13   5   4        6.40        5.27      2.73 o 
 -11   5   4       26.50       24.79      2.79 o 
  -9   5   4        6.12        5.43      2.24 o 
  -7   5   4       99.10      101.34      4.08 o 
  -5   5   4      169.26      185.68      5.18 o 
  -3   5   4        7.82        7.71      2.65 o 
  -1   5   4      248.81      246.86      4.89 o 
   1   5   4       13.19       14.41      3.86 o 
   3   5   4        9.08        7.33      1.20 o 
   5   5   4      331.75      330.47      5.26 o 
   7   5   4       53.14       45.07      2.64 o 
   9   5   4      257.41      267.51      8.07 o 
  11   5   4      167.21      194.98      7.20 o 
  -6   6   4      127.27      134.60      5.03 o 
  -4   6   4        7.53       11.07      2.36 o 
  -2   6   4       99.12       92.26      7.15 o 
   0   6   4        4.34        8.10      2.73 o 
   2   6   4       60.21       62.76      4.78 o 
   4   6   4       22.95       19.61      4.49 o 
 -19   1   5      296.11      331.56      7.27 o 
 -17   1   5      126.40      133.49      4.21 o 
 -15   1   5       32.41       32.90      1.93 o 
 -13   1   5        5.17        4.97      0.83 o 
 -11   1   5     1027.32      999.49      8.06 o 
  -9   1   5     2757.69     2953.05     16.89 o 
  -7   1   5     3545.38     3906.72     23.93 o 
  -5   1   5       68.14       87.74      0.93 o 
  -3   1   5     4905.06     4496.33     33.17 o 
  -1   1   5     2345.66     2387.22     15.03 o 
   1   1   5    10767.92    11161.35     66.89 o 
   3   1   5    22052.57    23256.00    169.59 o 
   5   1   5     1864.21     1819.61     14.25 o 
   7   1   5       78.11       69.84      2.41 o 
   9   1   5      571.57      571.32      5.48 o 
  11   1   5     1338.24     1331.78     12.84 o 
  13   1   5      279.23      291.08      7.73 o 
  15   1   5      158.44      165.15      4.61 o 
  17   1   5      401.86      386.00      9.82 o 
 -20   2   5      103.25      134.76      5.78 o 
 -18   2   5        4.87        7.11      1.64 o 
 -16   2   5       84.74       93.73      2.92 o 
 -14   2   5      331.02      332.80      5.15 o 
 -12   2   5       58.98       66.60      2.03 o 
 -10   2   5      477.52      463.90      5.09 o 
  -8   2   5       44.15       51.12      1.27 o 
  -6   2   5      438.08      461.10      6.01 o 
  -4   2   5     2558.89     2802.32     17.90 o 
  -2   2   5      226.87      226.84      3.56 o 
   0   2   5     1015.30     1073.64      8.02 o 
   2   2   5     1010.96     1022.34      9.30 o 
   4   2   5     2330.04     2454.94     18.96 o 
   6   2   5      425.00      404.58      4.97 o 
   8   2   5       21.09       22.50      1.41 o 
  10   2   5       86.27       83.72      2.01 o 
  12   2   5       12.29       11.56      1.18 o 
  14   2   5       68.73       57.48      4.04 o 
  16   2   5       13.80       17.01      3.18 o 
 -17   3   5       32.84       35.35      2.55 o 
 -15   3   5       25.52       22.53      1.91 o 
 -13   3   5      635.41      691.66     11.37 o 
 -11   3   5      497.31      468.47      6.17 o 
  -9   3   5       16.23       18.21      1.82 o 
  -7   3   5        0.17        0.69      0.54 o 
  -5   3   5      430.88      441.05      5.37 o 
  -3   3   5      145.65      138.79      2.98 o 
  -1   3   5     1534.44     1488.96     13.11 o 
   1   3   5      343.77      321.71      4.07 o 
   3   3   5     3251.00     3229.36     23.08 o 
   5   3   5     1401.96     1353.26     12.18 o 
   7   3   5       74.84       68.82      2.23 o 
   9   3   5      143.42      146.22      3.56 o 
  11   3   5      222.95      210.61      3.94 o 
  13   3   5      134.46      147.89      5.78 o 
  15   3   5      300.12      315.94      8.96 o 
 -16   4   5        4.27        7.05      2.27 o 
 -14   4   5       55.56       53.75      3.14 o 
 -12   4   5       32.79       30.20      2.35 o 
 -10   4   5      161.95      162.95      4.21 o 
  -8   4   5       77.55       64.67      3.14 o 
  -6   4   5       32.12       34.00      1.58 o 
  -4   4   5      270.08      264.42      4.29 o 
  -2   4   5      577.74      563.48      6.33 o 
   0   4   5       23.89       19.95      1.32 o 
   2   4   5      139.30      131.95      2.80 o 
   4   4   5       40.34       40.51      1.74 o 
   6   4   5      918.42      879.75     10.69 o 
   8   4   5       53.54       32.87      2.23 o 
  10   4   5       33.62       46.00      2.64 o 
  12   4   5      240.55      228.56      5.89 o 
  14   4   5        5.58        6.77      2.73 o 
 -13   5   5      126.91      122.51      5.92 o 
 -11   5   5        2.73        2.51      1.73 o 
  -9   5   5      127.09      127.26      5.24 o 
  -7   5   5       14.74        9.24      2.83 o 
  -5   5   5        9.46        6.94      1.89 o 
  -3   5   5       93.81       99.89      6.33 o 
  -1   5   5     1580.00     1593.53     17.11 o 
   1   5   5       13.18       13.13      1.68 o 
   3   5   5      149.71      157.58      3.58 o 
   5   5   5      248.45      251.93      5.15 o 
   7   5   5       44.72       39.38      2.55 o 
   9   5   5       47.04       50.80      5.31 o 
  -6   6   5        5.28        3.07      2.84 o 
  -4   6   5       18.03       20.43      2.67 o 
  -2   6   5       35.24       33.69      7.96 o 
   0   6   5       21.30       21.85      5.11 o 
   2   6   5        3.15        3.49      1.96 o 
   4   6   5        1.29        1.84      2.31 o 
 -20   0   6      219.07      269.63     10.62 o 
 -18   0   6      376.87      310.14     10.62 o 
 -16   0   6       80.66       58.82      4.49 o 
 -14   0   6        0.62        2.04      2.04 o 
 -12   0   6      158.33      199.25      3.83 o 
 -10   0   6      753.58      935.97      8.19 o 
  -8   0   6     2086.92     2229.53     23.88 o 
  -6   0   6        0.06        0.00      0.96 o 
  -4   0   6     4156.50     4357.94     56.88 o 
  -2   0   6      438.48      512.72      6.61 o 
   0   0   6      156.35      164.83      4.41 o 
   2   0   6     1039.79      981.86      8.39 o 
   4   0   6      156.51      177.92      3.22 o 
   6   0   6     5628.52     5785.58     72.97 o 
   8   0   6     1482.76     1295.09     18.83 o 
  10   0   6       36.19       30.54      2.45 o 
  12   0   6      663.61      668.17     12.13 o 
  14   0   6     1148.10     1145.98     18.50 o 
  16   0   6       95.34      102.53      7.35 o 
  18   0   6       39.60       44.11      6.13 o 
 -21   1   6       10.77        6.53      2.60 o 
 -19   1   6        1.47        6.25      3.24 o 
 -17   1   6        1.61        1.12      1.23 o 
 -15   1   6      150.51      118.74      2.90 o 
 -13   1   6       23.34       34.33      2.86 o 
 -11   1   6       18.41       10.41      0.74 o 
  -9   1   6      542.55      523.61      3.91 o 
  -7   1   6      726.37      868.17      5.60 o 
  -5   1   6      124.77      108.75      2.25 o 
  -3   1   6     1287.73     1352.44      8.37 o 
  -1   1   6       39.60       29.18      0.79 o 
   1   1   6      186.89      151.49      2.96 o 
   3   1   6     4039.79     4274.33     31.07 o 
   5   1   6        5.87        1.90      0.50 o 
   7   1   6      244.37      243.54      2.73 o 
   9   1   6      546.24      548.06      5.19 o 
  11   1   6      599.87      599.91      7.82 o 
  13   1   6       73.49       74.49      2.46 o 
  15   1   6       13.13       19.15      3.02 o 
  17   1   6       32.45       29.79      3.60 o 
 -20   2   6       17.82       24.32      3.18 o 
 -18   2   6       58.90       76.03      3.14 o 
 -16   2   6       51.85       45.48      2.34 o 
 -14   2   6       15.99       13.72      1.48 o 
 -12   2   6     1434.95     1401.09     11.46 o 
 -10   2   6        0.00        0.92      0.62 o 
  -8   2   6       13.09       18.09      1.33 o 
  -6   2   6      157.01      199.33      2.41 o 
  -4   2   6     1104.45     1127.13      7.66 o 
  -2   2   6      312.24      338.90      2.66 o 
   0   2   6     3444.35     3691.94     27.04 o 
   2   2   6      215.05      256.88      3.02 o 
   4   2   6       92.03      115.88      2.30 o 
   6   2   6      329.01      305.78      4.20 o 
   8   2   6       15.91       20.79      2.20 o 
  10   2   6      409.41      377.66      5.39 o 
  12   2   6       69.19       74.08      2.67 o 
  14   2   6        8.81        6.74      2.60 o 
  16   2   6      380.11      389.06     17.37 o 
 -17   3   6       24.44       29.76      2.46 o 
 -15   3   6       61.60       55.74      2.67 o 
 -13   3   6     1075.68     1100.59     11.95 o 
 -11   3   6      399.10      383.29      5.43 o 
  -9   3   6        5.69        4.81      1.06 o 
  -7   3   6       95.18      100.88      1.88 o 
  -5   3   6        0.28        0.82      0.94 o 
  -3   3   6       71.75       61.71      1.33 o 
  -1   3   6       20.27       22.31      1.05 o 
   1   3   6     2214.87     2118.46     18.30 o 
   3   3   6        0.04        3.03      0.82 o 
   5   3   6      267.32      262.12      4.47 o 
   7   3   6      533.03      501.37      6.25 o 
   9   3   6     1237.63     1161.24     13.19 o 
  11   3   6        2.06        5.11      1.22 o 
  13   3   6      313.52      361.20     12.26 o 
  15   3   6       70.79       94.96      5.46 o 
 -16   4   6      246.50      241.05      6.43 o 
 -14   4   6        1.73        1.91      1.95 o 
 -12   4   6        1.21        2.37      1.45 o 
 -10   4   6     1018.95     1021.05     13.75 o 
  -8   4   6       12.94        6.69      1.72 o 
  -6   4   6        4.83        7.49      1.32 o 
  -4   4   6      114.13      123.36      2.80 o 
  -2   4   6     1640.21     1693.38     15.25 o 
   0   4   6       54.89       52.25      1.81 o 
   2   4   6      617.25      595.88      6.88 o 
   4   4   6      767.82      757.50      7.64 o 
   6   4   6      161.21      157.73      3.83 o 
   8   4   6       11.92       15.13      1.78 o 
  10   4   6       13.26       10.33      1.73 o 
  12   4   6        0.48        1.35      2.44 o 
 -13   5   6       26.02       23.85      3.60 o 
 -11   5   6       37.06       30.79      3.10 o 
  -9   5   6        5.75        7.52      2.01 o 
  -7   5   6      802.23      792.78     12.54 o 
  -5   5   6      400.26      392.90      7.93 o 
  -3   5   6      257.42      270.85     13.69 o 
  -1   5   6       63.47       72.06      3.45 o 
   1   5   6       61.34       52.37      2.59 o 
   3   5   6       17.80       18.79      1.71 o 
   5   5   6        0.86        0.64      1.32 o 
   7   5   6       13.85       17.18      2.04 o 
   9   5   6       19.28       15.60      3.47 o 
  -6   6   6        9.81        6.74      2.60 o 
  -4   6   6      172.45      163.27      9.12 o 
  -2   6   6        3.01        5.72      2.60 o 
   0   6   6        0.03        0.20      2.31 o 
   2   6   6      103.65      104.17      4.40 o 
 -21   1   7       76.72       80.64      4.62 o 
 -19   1   7      128.82      111.41      4.07 o 
 -17   1   7      203.08      219.19      4.84 o 
 -15   1   7      716.28      600.03     10.33 o 
 -13   1   7      149.44      106.37      2.01 o 
 -11   1   7       19.29       26.11      1.30 o 
  -9   1   7       65.00       75.73      1.66 o 
  -7   1   7     1120.45     1226.03     10.60 o 
  -5   1   7     2118.80     2030.39     20.82 o 
  -3   1   7    10131.91    10503.39     79.45 o 
  -1   1   7        6.53        4.86      0.52 o 
   1   1   7     2913.99     3214.91     18.17 o 
   3   1   7     1158.22     1238.24      9.13 o 
   5   1   7       20.47       31.28      1.47 o 
   7   1   7      312.85      317.19      3.29 o 
   9   1   7      450.17      460.15      6.38 o 
  11   1   7      162.32      167.95      3.72 o 
  13   1   7     1638.40     1634.85     15.67 o 
  15   1   7       84.68       86.65      7.97 o 
  17   1   7      231.94      268.49     11.44 o 
 -20   2   7        0.92       -0.09      1.80 o 
 -18   2   7       30.37       30.36      2.48 o 
 -16   2   7       65.57       51.74      2.39 o 
 -14   2   7       75.28       82.76      2.97 o 
 -12   2   7        0.86        3.27      0.95 o 
 -10   2   7      322.12      343.72      3.51 o 
  -8   2   7       18.15       32.44      1.07 o 
  -6   2   7     1298.36     1453.39     10.85 o 
  -4   2   7      164.39      151.29      2.15 o 
  -2   2   7     1222.22     1206.00      8.19 o 
   0   2   7     1705.43     1873.70     14.33 o 
   2   2   7     1587.53     1548.13     11.46 o 
   4   2   7       31.96       28.10      1.34 o 
   6   2   7       29.52       29.02      1.53 o 
   8   2   7        1.97        2.96      2.09 o 
  10   2   7       20.31       15.71      1.31 o 
  12   2   7       37.52       34.12      3.01 o 
  14   2   7       89.56       84.12      3.59 o 
  16   2   7        1.21        5.78      2.73 o 
 -17   3   7      337.72      336.10      6.53 o 
 -15   3   7      136.92      145.08      3.67 o 
 -13   3   7      116.95      103.92      2.97 o 
 -11   3   7       25.09       19.82      1.50 o 
  -9   3   7      512.85      507.59      6.14 o 
  -7   3   7      148.63      135.33      2.56 o 
  -5   3   7     1281.54     1248.32     14.44 o 
  -3   3   7      849.50      834.63      8.79 o 
  -1   3   7      141.05      129.08      3.30 o 
   1   3   7     1864.72     1799.04     19.37 o 
   3   3   7      835.87      885.16      8.12 o 
   5   3   7       57.78       44.36      3.19 o 
   7   3   7        7.40       21.73      1.56 o 
   9   3   7      543.14      523.80      7.51 o 
  11   3   7      119.75      124.38      3.10 o 
  13   3   7      312.16      355.88      9.25 o 
  15   3   7       23.62       39.17      4.18 o 
 -16   4   7        5.25        5.44      2.16 o 
 -14   4   7       50.94       43.72      2.82 o 
 -12   4   7       20.60       18.24      2.01 o 
 -10   4   7      791.49      793.34     10.62 o 
  -8   4   7       56.84       54.66      2.62 o 
  -6   4   7       77.85       69.85      3.75 o 
  -4   4   7      187.25      199.50      4.95 o 
  -2   4   7      305.63      308.94      4.62 o 
   0   4   7      302.54      308.55      4.19 o 
   2   4   7      155.50      158.86      3.51 o 
   4   4   7        0.22        3.73      1.67 o 
   6   4   7        0.78        0.51      1.27 o 
   8   4   7       13.05       15.64      1.82 o 
  10   4   7       56.20       57.06      2.89 o 
  12   4   7      171.20      193.51      7.07 o 
 -13   5   7       29.42       26.87      3.60 o 
 -11   5   7      206.31      191.03      5.72 o 
  -9   5   7      803.18      783.25     11.19 o 
  -7   5   7      225.68      231.54      6.02 o 
  -5   5   7      211.00      210.51      6.78 o 
  -3   5   7      414.43      430.96     10.11 o 
  -1   5   7      699.83      679.97     13.44 o 
   1   5   7       59.77       67.11      4.33 o 
   3   5   7        5.88        8.64      1.68 o 
   5   5   7      107.35      106.63      4.08 o 
   7   5   7        6.95        3.81      1.89 o 
   9   5   7       38.86       40.00      3.89 o 
  -4   6   7        3.73       -1.77      2.15 o 
  -2   6   7      112.35      101.93      5.49 o 
   0   6   7        0.68        0.61      2.31 o 
   2   6   7       21.55       26.63      2.83 o 
 -20   0   8       75.05       61.68      5.31 o 
 -18   0   8        0.01       -0.82      2.04 o 
 -16   0   8      939.25      801.14     17.99 o 
 -14   0   8       59.66       64.53      3.02 o 
 -12   0   8       92.30       88.58      2.01 o 
 -10   0   8     3983.38     3824.31     37.15 o 
  -8   0   8     5943.88     6088.71     65.72 o 
  -6   0   8     4505.39     4599.93     56.92 o 
  -4   0   8        1.11        0.54      0.71 o 
  -2   0   8     5861.57     5408.55     58.98 o 
   0   0   8      211.29      232.40      2.96 o 
   2   0   8      109.68      111.16      1.65 o 
   4   0   8     5217.57     5544.58     69.56 o 
   6   0   8      284.58      279.02      5.92 o 
   8   0   8      481.17      476.80      9.10 o 
  10   0   8     3199.67     3218.94     78.59 o 
  12   0   8      973.86      968.06     16.19 o 
  14   0   8      676.63      665.24     12.86 o 
  16   0   8       32.12       34.72      5.31 o 
 -21   1   8       79.29       89.06      4.62 o 
 -19   1   8       18.59       16.83      2.15 o 
 -17   1   8        0.45        0.48      1.16 o 
 -15   1   8       29.48       18.91      1.51 o 
 -13   1   8     1216.15     1106.51      9.02 o 
 -11   1   8      155.96      159.91      1.97 o 
  -9   1   8     1193.24     1207.62      8.94 o 
  -7   1   8      335.75      311.34      3.81 o 
  -5   1   8     2580.58     2697.55     23.45 o 
  -3   1   8      187.26      290.64      3.37 o 
  -1   1   8     1329.92     1446.09     11.23 o 
   1   1   8      144.21      179.64      1.84 o 
   3   1   8      356.79      348.94      3.32 o 
   5   1   8      576.30      583.09      5.96 o 
   7   1   8        6.33        6.92      0.80 o 
   9   1   8        3.26        5.69      1.02 o 
  11   1   8       14.89       18.74      1.47 o 
  13   1   8      504.78      531.14      7.81 o 
  15   1   8       67.19       65.77      4.62 o 
  17   1   8       33.22       42.07      4.18 o 
 -20   2   8        5.05        2.72      3.02 o 
 -18   2   8        4.56        3.94      1.56 o 
 -16   2   8       10.06       11.95      1.50 o 
 -14   2   8      302.59      289.61      6.41 o 
 -12   2   8       41.46       52.00      1.85 o 
 -10   2   8      158.39      153.66      2.16 o 
  -8   2   8     3326.21     3434.87     22.78 o 
  -6   2   8      817.18      898.61      7.71 o 
  -4   2   8      277.97      347.55      5.54 o 
  -2   2   8      273.24      255.79      2.37 o 
   0   2   8      875.18      944.42      7.19 o 
   2   2   8     4151.14     4339.04     29.86 o 
   4   2   8      767.39      822.13      8.22 o 
   6   2   8      804.57      806.11      8.37 o 
   8   2   8      140.16       96.85      2.80 o 
  10   2   8       60.47       57.40      2.76 o 
  12   2   8       10.73       10.86      1.68 o 
  14   2   8        1.61        1.88      1.68 o 
  16   2   8       22.47       29.43      4.29 o 
 -17   3   8       11.52       14.43      2.00 o 
 -15   3   8        0.82        3.25      1.51 o 
 -13   3   8       57.25       59.39      2.66 o 
 -11   3   8      398.69      382.19      5.29 o 
  -9   3   8      337.86      328.23      5.32 o 
  -7   3   8      189.83      203.59      6.01 o 
  -5   3   8     1313.62     1356.78     19.68 o 
  -3   3   8      152.51      137.05      2.29 o 
  -1   3   8      174.23      175.31      3.05 o 
   1   3   8      264.17      279.53      4.27 o 
   3   3   8     1439.46     1340.21     11.38 o 
   5   3   8        0.22        4.27      1.05 o 
   7   3   8      411.11      340.74      5.00 o 
   9   3   8      173.49      149.81      3.77 o 
  11   3   8        5.86        3.16      1.41 o 
  13   3   8       46.77       46.44      3.28 o 
 -16   4   8        0.90       -1.46      1.72 o 
 -14   4   8       50.46       57.48      3.92 o 
 -12   4   8      191.19      197.00      4.77 o 
 -10   4   8      288.65      284.38      5.61 o 
  -8   4   8      111.17       97.86      4.24 o 
  -6   4   8        7.04       10.64      2.02 o 
  -4   4   8        8.02        7.15      2.02 o 
  -2   4   8      795.36      832.31      9.74 o 
   0   4   8      242.26      238.68      4.29 o 
   2   4   8      238.13      233.00      4.00 o 
   4   4   8       88.05      103.75      3.83 o 
   6   4   8      961.93      931.90     11.39 o 
   8   4   8        8.29        9.47      1.97 o 
  10   4   8       39.83       39.07      2.65 o 
  12   4   8       48.75       56.40      4.59 o 
 -11   5   8       37.73       29.55      3.47 o 
  -9   5   8       16.17       20.60      2.43 o 
  -7   5   8      316.47      319.71      7.20 o 
  -5   5   8        5.60        3.88      2.31 o 
  -3   5   8      237.70      208.50      6.64 o 
  -1   5   8       17.61       20.88      3.47 o 
   1   5   8       65.15       72.70      8.17 o 
   3   5   8       94.75      104.06      4.01 o 
   5   5   8        1.29        1.02      2.02 o 
   7   5   8      188.25      173.39      6.49 o 
  -4   6   8       54.82       62.66      4.76 o 
  -2   6   8       86.11       88.61      5.34 o 
   0   6   8       51.70       45.53      4.18 o 
 -21   1   9      141.56      152.68      5.63 o 
 -19   1   9        4.34       13.41      2.01 o 
 -17   1   9      470.07      449.41      6.30 o 
 -15   1   9      195.72      180.39      3.69 o 
 -13   1   9      107.63      100.19      1.96 o 
 -11   1   9     2158.36     2083.97     14.18 o 
  -9   1   9      221.93      168.62      3.57 o 
  -7   1   9     2199.83     2330.10     19.06 o 
  -5   1   9      506.23      533.14      5.39 o 
  -3   1   9     6496.36     7075.10     54.66 o 
  -1   1   9     2420.26     2568.69     17.94 o 
   1   1   9      627.96      597.85      7.08 o 
   3   1   9        1.26        0.04      0.53 o 
   5   1   9     2181.37     2210.11     18.70 o 
   7   1   9      244.81      265.90      6.30 o 
   9   1   9      948.38      938.61      9.51 o 
  11   1   9      886.63      871.72      9.30 o 
  13   1   9       83.20       90.11      3.16 o 
  15   1   9        6.31        5.51      2.60 o 
 -20   2   9      176.71      205.87      5.69 o 
 -18   2   9      115.17      126.39      3.81 o 
 -16   2   9        4.71        7.76      2.12 o 
 -14   2   9      227.25      243.45      4.20 o 
 -12   2   9     1027.81      972.91      9.28 o 
 -10   2   9      102.94       88.84      1.63 o 
  -8   2   9      172.34      210.05      2.23 o 
  -6   2   9     2107.87     2335.85     17.99 o 
  -4   2   9       26.34       26.59      1.53 o 
  -2   2   9        9.70       16.49      0.92 o 
   0   2   9      323.45      279.49      2.90 o 
   2   2   9      123.24      157.00      2.35 o 
   4   2   9       14.02       15.19      1.13 o 
   6   2   9       73.37       77.07      2.15 o 
   8   2   9       33.01       34.91      2.09 o 
  10   2   9      263.24      221.55      5.46 o 
  12   2   9        5.84        3.68      1.43 o 
  14   2   9      115.79      143.98      4.96 o 
 -17   3   9      138.37      139.14      4.09 o 
 -15   3   9       44.97       48.43      2.47 o 
 -13   3   9        0.26       -0.54      1.24 o 
 -11   3   9      345.51      330.65      5.62 o 
  -9   3   9        5.91        4.39      0.95 o 
  -7   3   9      578.99      535.59     10.15 o 
  -5   3   9      272.18      271.24      5.22 o 
  -3   3   9       31.30       24.01      2.00 o 
  -1   3   9     2330.11     2264.31     23.97 o 
   1   3   9       35.75       28.18      1.59 o 
   3   3   9      435.23      432.50      5.91 o 
   5   3   9       22.22       24.76      1.53 o 
   7   3   9       63.42       42.49      2.71 o 
   9   3   9      313.27      290.82      6.19 o 
  11   3   9      209.37      207.55      4.80 o 
  13   3   9       12.92       12.17      2.33 o 
 -16   4   9       93.43      109.21     10.21 o 
 -14   4   9        0.16        1.88      2.46 o 
 -12   4   9        7.84        4.96      1.64 o 
 -10   4   9       17.33       11.29      1.78 o 
  -8   4   9       26.75       30.39      2.18 o 
  -6   4   9      379.84      375.60      7.18 o 
  -4   4   9      845.71      809.82     14.17 o 
  -2   4   9       52.68       48.61      3.47 o 
   0   4   9      290.11      293.80      4.78 o 
   2   4   9        7.53        8.76      1.26 o 
   4   4   9      103.96       99.33      3.05 o 
   6   4   9       15.88       11.55      1.68 o 
   8   4   9        0.08       -0.11      1.27 o 
  10   4   9      105.39       80.22      3.26 o 
 -11   5   9        0.59        1.84      2.31 o 
  -9   5   9       62.02       58.77      3.29 o 
  -7   5   9       59.79       64.84      3.38 o 
  -5   5   9        1.80       -0.13      1.86 o 
  -3   5   9       14.99       13.83      2.60 o 
  -1   5   9      149.26      154.56      9.80 o 
   1   5   9       41.14       36.50      3.60 o 
   3   5   9        0.37       -0.50      1.86 o 
   5   5   9      126.23      113.59     16.14 o 
   7   5   9        1.97        1.01      2.15 o 
 -20   0  10      163.91      140.53      6.94 o 
 -18   0  10       30.11       29.00      3.68 o 
 -16   0  10      250.66      273.74      8.17 o 
 -14   0  10      535.87      533.67      9.30 o 
 -12   0  10      401.49      382.95     12.26 o 
 -10   0  10        8.38       14.72      2.02 o 
  -8   0  10      883.70      751.58     10.47 o 
  -6   0  10      203.95      194.18      6.02 o 
  -4   0  10       96.49      142.02      3.22 o 
  -2   0  10     4785.50     5272.72     42.60 o 
   0   0  10      521.10      541.79      5.92 o 
   2   0  10      121.96      188.05      2.46 o 
   4   0  10     6221.97     6344.46     79.51 o 
   6   0  10      614.57      526.96      9.53 o 
   8   0  10     1172.18     1062.40     18.82 o 
  10   0  10       87.33       91.02      4.18 o 
  12   0  10      173.46      183.94      6.07 o 
  14   0  10       73.66       76.26      4.59 o 
  16   0  10        1.02        1.23      3.68 o 
 -21   1  10       62.27       87.12      4.33 o 
 -19   1  10       62.72       78.75      3.34 o 
 -17   1  10       26.49       17.88      1.59 o 
 -15   1  10       49.23       44.35      1.86 o 
 -13   1  10       64.70       71.59      1.40 o 
 -11   1  10      751.12      716.88      6.71 o 
  -9   1  10      358.02      374.06      5.64 o 
  -7   1  10       31.57       21.60      1.29 o 
  -5   1  10      310.63      341.18      4.01 o 
  -3   1  10      962.75     1011.62      7.11 o 
  -1   1  10      460.93      397.03      3.55 o 
   1   1  10      395.99      412.90      3.28 o 
   3   1  10      260.36      245.14      3.15 o 
   5   1  10      154.80      161.04      2.16 o 
   7   1  10      425.09      428.69      6.03 o 
   9   1  10      258.93      237.06      3.60 o 
  11   1  10       33.02       36.82      2.23 o 
  13   1  10        2.88        5.62      1.63 o 
  15   1  10       74.64       83.74      4.91 o 
 -20   2  10      171.15      185.00      5.69 o 
 -18   2  10        0.03       -0.76      1.39 o 
 -16   2  10      184.72      212.37      4.09 o 
 -14   2  10     1948.49     1846.17     17.66 o 
 -12   2  10      984.95      966.28     12.90 o 
 -10   2  10      123.08      123.82      2.40 o 
  -8   2  10      244.59      238.47      2.78 o 
  -6   2  10       17.95       23.72      1.06 o 
  -4   2  10       26.55       31.73      1.11 o 
  -2   2  10      653.77      604.19      5.77 o 
   0   2  10      162.09      154.99      2.00 o 
   2   2  10       27.39       37.11      1.26 o 
   4   2  10       61.18       54.27      1.75 o 
   6   2  10      376.04      359.13      4.31 o 
   8   2  10      593.43      537.31      6.34 o 
  10   2  10        3.00       -0.93      1.16 o 
  12   2  10      124.71      118.43      3.62 o 
  14   2  10      456.70      508.97      9.36 o 
 -17   3  10        0.52       -0.11      1.57 o 
 -15   3  10        4.38        4.80      1.42 o 
 -13   3  10        1.28        0.65      1.27 o 
 -11   3  10       19.68       14.55      1.61 o 
  -9   3  10        0.14       -0.43      1.11 o 
  -7   3  10        0.04        0.31      1.00 o 
  -5   3  10        1.86        3.06      1.30 o 
  -3   3  10      295.57      305.49      5.63 o 
  -1   3  10     4372.75     4302.41     40.97 o 
   1   3  10      668.41      667.86     10.33 o 
   3   3  10      745.58      735.26      8.39 o 
   5   3  10      486.13      428.98      6.97 o 
   7   3  10      503.20      461.16      6.89 o 
   9   3  10       20.94       25.76      2.09 o 
  11   3  10       27.18       29.31      2.29 o 
  13   3  10        4.27        6.01      2.44 o 
 -16   4  10      179.37      176.14      6.34 o 
 -14   4  10      104.17      102.10      4.11 o 
 -12   4  10       19.53       14.96      2.04 o 
 -10   4  10      469.63      486.62      7.77 o 
  -8   4  10      144.47      138.98      3.84 o 
  -6   4  10      356.97      355.03     10.10 o 
  -4   4  10      357.40      362.06      8.38 o 
  -2   4  10      599.47      584.13     11.56 o 
   0   4  10      694.50      677.38     13.49 o 
   2   4  10     1725.61     1679.43     17.79 o 
   4   4  10        0.85        1.14      1.48 o 
   6   4  10       39.80       30.46      2.67 o 
   8   4  10       39.69       44.16      3.22 o 
  10   4  10      310.16      316.38      8.81 o 
 -11   5  10        4.71        3.88      2.65 o 
  -9   5  10      556.57      526.79      9.93 o 
  -7   5  10        4.15        4.48      1.68 o 
  -5   5  10        0.90       -0.82      2.02 o 
  -3   5  10        0.01       -0.20      2.02 o 
  -1   5  10       15.18       13.46      2.73 o 
   1   5  10        0.07        0.95      1.56 o 
   3   5  10        4.73        5.23      2.15 o 
   5   5  10       23.94       21.84      3.18 o 
   7   5  10       29.62       24.62      3.47 o 
 -19   1  11        0.00        0.04      1.37 o 
 -17   1  11      400.61      376.31      6.94 o 
 -15   1  11       21.30       34.91      1.86 o 
 -13   1  11      396.09      385.85      4.17 o 
 -11   1  11     1301.62     1283.39     14.82 o 
  -9   1  11      685.13      656.39      8.50 o 
  -7   1  11       52.76       34.51      1.98 o 
  -5   1  11     1187.36     1310.64     11.46 o 
  -3   1  11      210.45      270.04      2.43 o 
  -1   1  11      359.73      382.30      3.34 o 
   1   1  11      760.28      731.66      5.15 o 
   3   1  11      792.71      823.44      8.05 o 
   5   1  11        9.31       11.42      0.91 o 
   7   1  11       54.43       49.61      2.19 o 
   9   1  11      129.41      108.65      3.16 o 
  11   1  11       18.71       19.63      1.88 o 
  13   1  11      324.60      330.77      7.19 o 
  15   1  11        4.61        4.08      2.60 o 
 -20   2  11       57.13       62.43      3.54 o 
 -18   2  11       21.13       31.63      2.35 o 
 -16   2  11      103.28      101.93      2.96 o 
 -14   2  11       58.55       43.73      2.53 o 
 -12   2  11       21.30       20.17      1.27 o 
 -10   2  11       46.22       38.48      1.26 o 
  -8   2  11      337.35      315.87      4.76 o 
  -6   2  11      210.61      239.36      3.03 o 
  -4   2  11      200.94      195.52      2.83 o 
  -2   2  11       80.56       63.23      1.76 o 
   0   2  11       18.94       25.57      0.95 o 
   2   2  11      526.24      501.24      4.98 o 
   4   2  11        2.59        3.27      0.80 o 
   6   2  11       93.96       68.57      1.85 o 
   8   2  11      291.77      260.81      6.61 o 
  10   2  11        6.88        6.20      1.52 o 
  12   2  11      233.15      238.88      5.21 o 
  14   2  11       89.52       75.85      4.00 o 
 -17   3  11       89.19       90.19      3.87 o 
 -15   3  11        0.71        0.20      1.31 o 
 -13   3  11       11.63       12.73      1.69 o 
 -11   3  11      239.61      209.09      4.34 o 
  -9   3  11      239.65      192.08      4.06 o 
  -7   3  11        0.16        0.75      1.13 o 
  -5   3  11       35.95       40.15      1.95 o 
  -3   3  11        4.51        1.68      1.24 o 
  -1   3  11        0.01        2.86      1.12 o 
   1   3  11       45.16       38.11      1.73 o 
   3   3  11      804.92      740.46      7.82 o 
   5   3  11       60.29       54.30      2.41 o 
   7   3  11       13.62       15.59      1.68 o 
   9   3  11       90.62       89.19      4.89 o 
  11   3  11       16.24       19.75      2.43 o 
 -16   4  11        0.86        4.76      2.44 o 
 -14   4  11        1.95        1.65      1.86 o 
 -12   4  11        5.59        1.69      2.18 o 
 -10   4  11       14.04       17.51      1.97 o 
  -8   4  11      126.14      101.03      3.71 o 
  -6   4  11      106.70       98.07      3.68 o 
  -4   4  11      277.47      265.48      5.93 o 
  -2   4  11      151.84      146.28      5.92 o 
   0   4  11       48.06       43.09      3.47 o 
   2   4  11      585.97      533.33      9.20 o 
   4   4  11      192.92      152.18      5.78 o 
   6   4  11        5.91        5.12      2.86 o 
   8   4  11      132.99      118.22     12.05 o 
  10   4  11       82.50       77.86      5.92 o 
 -11   5  11       67.55       58.67      4.62 o 
  -9   5  11      342.59      334.35      9.10 o 
  -7   5  11      103.95       92.73      3.65 o 
  -5   5  11        2.77        4.26      1.86 o 
  -3   5  11        0.13       -1.67      1.86 o 
  -1   5  11        0.96        2.45      2.02 o 
   1   5  11        0.83        2.69      1.80 o 
   3   5  11      233.27      257.16      8.09 o 
   5   5  11      205.86      197.30     11.23 o 
 -20   0  12        7.86        9.80      2.86 o 
 -18   0  12       18.58       22.62      5.11 o 
 -16   0  12      273.62      251.87      5.81 o 
 -14   0  12      959.00      918.85     13.91 o 
 -12   0  12     6035.90     5722.62    110.91 o 
 -10   0  12     2685.77     2559.12     37.28 o 
  -8   0  12       95.69       95.51      3.07 o 
  -6   0  12     1575.68     1636.74     31.92 o 
  -4   0  12     2472.67     2773.93     45.78 o 
  -2   0  12     6771.78     7607.92     67.60 o 
   0   0  12     1346.03     1404.78     13.81 o 
   2   0  12        0.68        2.41      0.53 o 
   4   0  12     1225.54     1213.82     14.23 o 
   6   0  12      370.85      341.55      7.21 o 
   8   0  12       53.03       55.25      3.47 o 
  10   0  12      372.42      387.73      8.81 o 
  12   0  12      686.19      697.80     13.44 o 
  14   0  12       35.01       41.94      5.31 o 
 -19   1  12        1.42        1.23      1.73 o 
 -17   1  12       81.01       91.74      2.68 o 
 -15   1  12      383.81      355.51      5.19 o 
 -13   1  12      196.08      208.40      2.34 o 
 -11   1  12      189.96      170.46      3.94 o 
  -9   1  12      581.32      561.55      7.68 o 
  -7   1  12      113.01      125.09      3.25 o 
  -5   1  12       56.15       79.90      1.86 o 
  -3   1  12        0.47        2.21      0.74 o 
  -1   1  12      764.44      779.73      5.96 o 
   1   1  12      162.31      151.75      2.16 o 
   3   1  12      631.39      641.62      5.84 o 
   5   1  12        1.50        1.67      0.75 o 
   7   1  12      172.12      188.30      3.90 o 
   9   1  12       16.12       12.03      2.30 o 
  11   1  12      547.29      555.10      8.12 o 
  13   1  12       66.04       66.64      4.30 o 
 -18   2  12       38.56       38.90      3.20 o 
 -16   2  12      192.99      189.17      3.86 o 
 -14   2  12      997.80      930.56     10.18 o 
 -12   2  12      144.86      141.22      3.13 o 
 -10   2  12      246.52      218.15      2.73 o 
  -8   2  12      134.00      136.95      2.50 o 
  -6   2  12      373.45      404.19      4.40 o 
  -4   2  12        2.92        4.77      0.97 o 
  -2   2  12      639.40      641.45      7.99 o 
   0   2  12     4827.16     4840.61     36.81 o 
   2   2  12        9.36       15.35      1.11 o 
   4   2  12      505.93      452.35      4.92 o 
   6   2  12       12.79        3.92      0.88 o 
   8   2  12      129.10      109.04      3.20 o 
  10   2  12      220.41      201.49      5.01 o 
  12   2  12      359.10      360.07      7.62 o 
 -17   3  12      228.25      239.81      5.84 o 
 -15   3  12        0.92       -1.06      1.25 o 
 -13   3  12        6.21        5.36      1.41 o 
 -11   3  12      261.47      249.86      4.82 o 
  -9   3  12        2.40        3.97      1.30 o 
  -7   3  12      913.75      881.23     11.93 o 
  -5   3  12      114.16       98.94      4.89 o 
  -3   3  12      611.30      600.87      9.02 o 
  -1   3  12       14.37       13.40      1.71 o 
   1   3  12      444.86      430.35      6.21 o 
   3   3  12       30.17       32.29      1.59 o 
   5   3  12        0.01       -0.49      1.03 o 
   7   3  12      217.19      195.75      5.11 o 
   9   3  12        1.32        2.86      2.04 o 
  11   3  12       36.47       25.51      3.31 o 
 -14   4  12       98.22       92.06      4.87 o 
 -12   4  12        9.70        7.42      1.69 o 
 -10   4  12      708.68      629.95      9.29 o 
  -8   4  12        4.79       10.88      1.86 o 
  -6   4  12      180.97      157.07      4.50 o 
  -4   4  12      227.29      212.14      5.30 o 
  -2   4  12      559.18      542.12      9.25 o 
   0   4  12      836.18      861.37     19.42 o 
   2   4  12       42.99       33.02      2.68 o 
   4   4  12      221.99      214.01     11.64 o 
   6   4  12        0.47        4.17      2.15 o 
   8   4  12       21.14       16.40      3.02 o 
 -11   5  12        0.73       -2.21      3.68 o 
  -9   5  12       60.27       62.97      4.47 o 
  -7   5  12        0.01       -0.43      2.03 o 
  -5   5  12      236.15      235.72      6.22 o 
  -3   5  12       70.22       75.49      3.83 o 
  -1   5  12      132.16      135.03      5.78 o 
   1   5  12       79.03       89.91      5.86 o 
   3   5  12       12.75       23.69      3.31 o 
   5   5  12        5.65       18.83      3.31 o 
 -19   1  13      105.26       92.36      3.75 o 
 -17   1  13      118.36      105.29      3.56 o 
 -15   1  13       30.80       27.77      1.45 o 
 -13   1  13     1557.71     1499.34     14.58 o 
 -11   1  13      450.41      434.67      6.76 o 
  -9   1  13      647.12      620.72      8.34 o 
  -7   1  13        6.47        6.92      1.13 o 
  -5   1  13      178.26      203.79      4.56 o 
  -3   1  13     1325.78     1325.28      8.87 o 
  -1   1  13      216.76      223.81      2.27 o 
   1   1  13      248.76      225.51      2.80 o 
   3   1  13      371.57      350.37      4.71 o 
   5   1  13     1647.69     1683.45     15.38 o 
   7   1  13      165.01      157.57      3.77 o 
   9   1  13        8.40        5.00      1.43 o 
  11   1  13        0.99        1.30      1.47 o 
  13   1  13        8.45        5.51      2.31 o 
 -18   2  13        4.36        2.11      1.62 o 
 -16   2  13       20.04       16.73      1.57 o 
 -14   2  13       16.47       15.93      1.40 o 
 -12   2  13       43.96       44.99      1.77 o 
 -10   2  13        8.33        4.84      0.94 o 
  -8   2  13       48.75       59.22      1.92 o 
  -6   2  13       25.35       28.78      1.17 o 
  -4   2  13      148.99      145.63      2.45 o 
  -2   2  13      286.61      257.42      4.54 o 
   0   2  13     1815.77     1728.67     15.49 o 
   2   2  13       92.17       91.33      1.98 o 
   4   2  13       90.86       93.11      2.05 o 
   6   2  13      141.93      126.69      2.68 o 
   8   2  13      357.32      320.00      5.45 o 
  10   2  13        6.57       10.37      2.44 o 
  12   2  13        1.42        6.37      2.86 o 
 -17   3  13       66.20       62.71      3.89 o 
 -15   3  13       10.00       24.13      2.60 o 
 -13   3  13      127.45      131.93      3.57 o 
 -11   3  13      132.18      128.73      3.47 o 
  -9   3  13       70.38       73.47      2.59 o 
  -7   3  13       66.10       72.68      2.78 o 
  -5   3  13        0.57        2.43      1.24 o 
  -3   3  13     1740.95     1718.05     20.76 o 
  -1   3  13      112.65      110.55      3.44 o 
   1   3  13      236.56      234.64      4.54 o 
   3   3  13      136.21      136.59      4.01 o 
   5   3  13       82.64       96.36      3.52 o 
   7   3  13       79.12       66.87      4.18 o 
   9   3  13      118.25      121.75      5.49 o 
  11   3  13       49.91       61.01      4.76 o 
 -14   4  13      100.98      114.30      5.20 o 
 -12   4  13        5.16       -0.41      1.56 o 
 -10   4  13       14.98       22.53      2.15 o 
  -8   4  13      294.67      297.47      6.51 o 
  -6   4  13        7.38       11.14      1.99 o 
  -4   4  13      279.66      276.66      6.17 o 
  -2   4  13        5.71        4.90      1.72 o 
   0   4  13      239.03      218.46      6.43 o 
   2   4  13        8.08       14.35      2.12 o 
   4   4  13        9.39        7.70      1.96 o 
   6   4  13        0.22       -1.43      2.02 o 
   8   4  13        7.78        2.21      3.68 o 
  -9   5  13       10.99       18.20      3.02 o 
  -7   5  13       59.55       62.50      4.62 o 
  -5   5  13       79.59       89.92      4.08 o 
  -3   5  13       48.07       53.37      3.63 o 
  -1   5  13        5.33        6.82      2.10 o 
   1   5  13       10.71       11.39      2.27 o 
   3   5  13        3.25        3.92      2.86 o 
 -20   0  14      110.51      154.81      6.54 o 
 -18   0  14      508.42      557.60     11.04 o 
 -16   0  14       14.96       23.55      1.74 o 
 -14   0  14      563.88      579.07     22.48 o 
 -12   0  14      663.80      682.78     13.42 o 
 -10   0  14     6083.16     6125.90     83.83 o 
  -8   0  14      732.72      711.47     13.00 o 
  -6   0  14       91.36      127.86      6.13 o 
  -4   0  14       32.27       36.23      2.44 o 
  -2   0  14      127.79      142.39      2.82 o 
   0   0  14     3449.64     3624.24     38.42 o 
   2   0  14     1231.15     1248.57     14.88 o 
   4   0  14       22.64       15.25      1.57 o 
   6   0  14      204.85      216.68      4.25 o 
   8   0  14       61.15       71.72      3.72 o 
  10   0  14      558.00      511.30     15.94 o 
  12   0  14       23.55       26.14      4.49 o 
 -19   1  14       55.41       79.50      4.49 o 
 -17   1  14       30.17       34.52      1.77 o 
 -15   1  14       18.00       14.62      1.09 o 
 -13   1  14      245.26      235.15      5.02 o 
 -11   1  14       61.03       63.81      2.74 o 
  -9   1  14        8.54       10.05      1.89 o 
  -7   1  14      513.61      479.44      7.76 o 
  -5   1  14      345.91      377.97      8.59 o 
  -3   1  14       16.41       13.84      0.74 o 
  -1   1  14      249.32      257.37      2.75 o 
   1   1  14      816.70      815.34     12.66 o 
   3   1  14      121.99      117.61      1.78 o 
   5   1  14      336.35      354.48      4.35 o 
   7   1  14       47.03       44.88      3.01 o 
   9   1  14        5.07        7.56      2.31 o 
  11   1  14        0.95       -1.13      1.86 o 
  13   1  14       21.23       24.36      3.31 o 
 -18   2  14       42.99       35.66      2.61 o 
 -16   2  14       66.85       59.43      2.33 o 
 -14   2  14      103.67      108.12      4.30 o 
 -12   2  14      119.82      110.06      3.61 o 
 -10   2  14      233.89      244.85      3.63 o 
  -8   2  14     1541.48     1423.76     12.41 o 
  -6   2  14      109.58       95.67      2.03 o 
  -4   2  14      443.66      413.74      4.84 o 
  -2   2  14      545.94      573.69      5.14 o 
   0   2  14     4146.90     4108.80     34.29 o 
   2   2  14        2.31        0.48      0.96 o 
   4   2  14       50.41       51.64      2.19 o 
   6   2  14       70.63       54.73      3.75 o 
   8   2  14       24.60       26.96      3.18 o 
  10   2  14       47.14       47.96      4.04 o 
  12   2  14        8.47       12.85      2.86 o 
 -17   3  14       41.41       40.32      3.47 o 
 -15   3  14      160.63      148.49      4.35 o 
 -13   3  14       89.32       94.48      3.12 o 
 -11   3  14      189.90      184.36      4.11 o 
  -9   3  14       36.13       26.93      2.05 o 
  -7   3  14       16.74       16.37      1.77 o 
  -5   3  14      715.83      710.27     10.29 o 
  -3   3  14      833.52      798.09     12.02 o 
  -1   3  14        2.25        0.38      1.34 o 
   1   3  14      408.06      381.08      6.13 o 
   3   3  14       35.29       38.45      2.59 o 
   5   3  14       59.05       51.67      3.75 o 
   7   3  14       40.69       41.07      3.60 o 
   9   3  14        1.12       -0.16      2.04 o 
 -14   4  14       46.25       52.42      3.89 o 
 -12   4  14      114.21      124.81      4.40 o 
 -10   4  14       35.81       39.12      3.63 o 
  -8   4  14       59.32       60.63      3.23 o 
  -6   4  14      167.05      153.47      4.68 o 
  -4   4  14      402.95      425.93      8.07 o 
  -2   4  14      212.26      226.15      8.23 o 
   0   4  14        5.12        5.86      1.89 o 
   2   4  14      265.03      273.28      6.44 o 
   4   4  14      310.28      328.27      7.66 o 
   6   4  14       37.57       42.32      4.04 o 
   8   4  14        0.44        3.06      2.31 o 
  -9   5  14        8.04        4.81      2.44 o 
  -7   5  14       30.17       30.85      3.47 o 
  -5   5  14      114.58      134.09      4.92 o 
  -3   5  14        2.06        3.85      1.96 o 
  -1   5  14       70.86       73.16      4.23 o 
   1   5  14        5.52       12.60      2.03 o 
 -19   1  15       42.48       65.36      3.18 o 
 -17   1  15        2.01        1.13      1.13 o 
 -15   1  15       10.67       10.19      1.47 o 
 -13   1  15      505.30      499.60      7.92 o 
 -11   1  15     2311.66     2237.62     23.95 o 
  -9   1  15        2.94        3.20      1.24 o 
  -7   1  15      350.86      377.03      7.37 o 
  -5   1  15      403.83      378.33      4.02 o 
  -3   1  15      452.18      503.32      4.59 o 
  -1   1  15       55.16       61.03      1.55 o 
   1   1  15      323.90      298.99      4.16 o 
   3   1  15      288.40      283.18      7.08 o 
   5   1  15        0.01        3.01      2.86 o 
   7   1  15      285.34      257.23      7.22 o 
   9   1  15      173.38      169.21      6.07 o 
  11   1  15        0.12        3.43      2.15 o 
 -18   2  15        0.40        0.97      1.44 o 
 -16   2  15       53.86       66.78      2.46 o 
 -14   2  15      107.37      106.74      2.61 o 
 -12   2  15       43.47       41.97      1.70 o 
 -10   2  15       30.95       29.03      1.45 o 
  -8   2  15       27.80       52.83      2.66 o 
  -6   2  15      262.58      236.83      4.39 o 
  -4   2  15      110.19      110.98      2.91 o 
  -2   2  15      568.41      574.28      7.10 o 
   0   2  15       49.44       45.60      1.85 o 
   2   2  15        1.82       -0.20      0.94 o 
   4   2  15        4.24        3.88      1.32 o 
   6   2  15       60.47       62.83      3.89 o 
   8   2  15       11.43       10.23      2.31 o 
  10   2  15       70.60       53.40      4.70 o 
 -17   3  15       66.37       72.33      5.72 o 
 -15   3  15       35.73       32.69      2.58 o 
 -13   3  15      466.55      438.73      6.99 o 
 -11   3  15      363.61      322.90      5.61 o 
  -9   3  15      333.85      318.38      9.26 o 
  -7   3  15      110.49      146.00      3.83 o 
  -5   3  15       41.95       50.40      2.67 o 
  -3   3  15       58.06       61.62      2.87 o 
  -1   3  15      129.33      111.48      3.61 o 
   1   3  15      102.76       91.28      6.30 o 
   3   3  15        0.48       -0.92      1.32 o 
   5   3  15       15.29       12.82      2.44 o 
   7   3  15       13.20       17.24      2.89 o 
   9   3  15       12.30        9.60      2.60 o 
 -14   4  15       34.56       32.82      3.31 o 
 -12   4  15       32.65       29.60      3.68 o 
 -10   4  15       95.26       74.14      3.59 o 
  -8   4  15        0.10       -0.21      1.62 o 
  -6   4  15      172.34      179.36      4.98 o 
  -4   4  15        8.40        9.63      2.01 o 
  -2   4  15      104.48      115.11      4.15 o 
   0   4  15      168.60      168.14      4.34 o 
   2   4  15        4.41       15.42      3.44 o 
   4   4  15        0.43        8.38      5.72 o 
   6   4  15       12.43       14.75      2.89 o 
  -7   5  15       65.09       67.95      4.76 o 
  -5   5  15       44.84       42.90      4.04 o 
  -3   5  15        6.90        7.35      2.12 o 
  -1   5  15       22.48       25.50      2.50 o 
   1   5  15      238.41      256.67      8.36 o 
 -20   0  16       14.82       13.07      2.86 o 
 -18   0  16        3.42       11.68      1.83 o 
 -16   0  16      214.25      201.36      7.33 o 
 -14   0  16     1388.60     1382.77     23.70 o 
 -12   0  16      670.02      666.10     13.42 o 
 -10   0  16      241.08      229.36     10.62 o 
  -8   0  16      835.26      780.60     14.16 o 
  -6   0  16      119.50       93.96      5.72 o 
  -4   0  16        0.14        2.29      0.80 o 
  -2   0  16       44.28       47.69      1.98 o 
   0   0  16      261.54      270.22      9.50 o 
   2   0  16      886.93      897.28     20.86 o 
   4   0  16     1379.69     1388.49     30.28 o 
   6   0  16     1512.92     1529.34     33.56 o 
   8   0  16      833.47      860.22     22.49 o 
  10   0  16      238.08      227.15     10.62 o 
  12   0  16       37.92       26.55      4.90 o 
 -19   1  16      119.26      121.97      4.90 o 
 -17   1  16        0.07        0.48      1.03 o 
 -15   1  16        3.17        0.88      1.11 o 
 -13   1  16       22.57       23.60      2.07 o 
 -11   1  16      663.36      645.21      9.91 o 
  -9   1  16      182.37      176.96      3.52 o 
  -7   1  16        5.40        5.53      1.20 o 
  -5   1  16       19.01       13.87      0.75 o 
  -3   1  16      226.54      246.05      2.86 o 
  -1   1  16      589.63      578.38      5.91 o 
   1   1  16      825.64      842.14      8.77 o 
   3   1  16       86.69       85.43      3.45 o 
   5   1  16       44.37       49.29      3.47 o 
   7   1  16        4.09        1.63      1.73 o 
   9   1  16      164.09      161.50      6.21 o 
  11   1  16       17.57       30.62      3.88 o 
 -18   2  16        8.40       10.68      2.02 o 
 -16   2  16       97.47       92.46      3.34 o 
 -14   2  16        4.41        3.29      0.99 o 
 -12   2  16        7.74        8.05      1.08 o 
 -10   2  16       35.65       39.85      1.95 o 
  -8   2  16     1934.20     1824.56     20.82 o 
  -6   2  16       56.90       60.76      2.30 o 
  -4   2  16       48.72       46.13      2.71 o 
  -2   2  16      134.09      133.27      2.85 o 
   0   2  16      105.82      103.87      3.69 o 
   2   2  16       31.94       33.60      2.27 o 
   4   2  16       79.99       76.78      7.56 o 
   6   2  16      563.73      561.73     11.85 o 
   8   2  16      148.71      135.35     12.66 o 
  10   2  16        9.61        6.51      3.88 o 
 -15   3  16       26.64       26.52      3.88 o 
 -13   3  16       10.49       13.31      1.68 o 
 -11   3  16        2.07        2.16      1.39 o 
  -9   3  16       63.16       50.43      2.61 o 
  -7   3  16       79.67       66.52      2.86 o 
  -5   3  16        2.61       -0.07      1.24 o 
  -3   3  16       42.16       38.97      2.57 o 
  -1   3  16        0.12       -0.23      1.79 o 
   1   3  16      171.64      164.50      6.00 o 
   3   3  16       69.22       69.93      3.22 o 
   5   3  16      259.80      263.52      7.80 o 
   7   3  16       24.42       25.60      4.70 o 
   9   3  16        3.48        1.09      2.15 o 
 -12   4  16        9.78       15.61      3.06 o 
 -10   4  16       64.66       71.30      3.89 o 
  -8   4  16      164.25      167.38      4.88 o 
  -6   4  16      146.19      134.04      4.45 o 
  -4   4  16        7.34        9.32      1.96 o 
  -2   4  16       20.96       20.07      2.33 o 
   0   4  16       48.13       54.63      2.95 o 
   2   4  16      545.26      562.25     10.15 o 
   4   4  16      131.92      149.35      6.35 o 
  -5   5  16        0.06       -2.02      2.02 o 
  -3   5  16      293.04      281.83      8.52 o 
 -19   1  17      180.25      224.32      5.34 o 
 -17   1  17       83.88       87.44      5.72 o 
 -15   1  17      153.43      154.08      4.54 o 
 -13   1  17       40.01       42.61      2.70 o 
 -11   1  17     2543.35     2499.12     23.88 o 
  -9   1  17      113.93      132.95      3.52 o 
  -7   1  17      468.27      421.41      6.43 o 
  -5   1  17       21.82       19.54      0.92 o 
  -3   1  17      161.66      164.05      3.07 o 
  -1   1  17      854.51      828.30      9.79 o 
   1   1  17     3259.07     3367.11     32.39 o 
   3   1  17      422.01      395.51     19.62 o 
   5   1  17       83.44       74.96      4.04 o 
   7   1  17       65.77       59.98      4.18 o 
   9   1  17       22.13       30.09      3.60 o 
  11   1  17        2.87        2.83      2.44 o 
 -18   2  17        1.46        1.71      1.57 o 
 -16   2  17      229.12      253.86      6.22 o 
 -14   2  17       43.05       50.36      2.15 o 
 -12   2  17       44.73       38.06      1.71 o 
 -10   2  17      315.40      305.00      4.59 o 
  -8   2  17      381.21      386.07      6.10 o 
  -6   2  17        1.33       -1.04      1.04 o 
  -4   2  17      105.93      110.93      3.07 o 
  -2   2  17      490.44      489.67      6.46 o 
   0   2  17       62.89       62.42      2.74 o 
   2   2  17      180.78      166.76      4.31 o 
   4   2  17       35.97       35.13      4.49 o 
   6   2  17       45.32       36.99      3.47 o 
   8   2  17        8.01        7.35      2.31 o 
 -15   3  17       60.43       70.72      4.29 o 
 -13   3  17       87.63       80.79      3.38 o 
 -11   3  17      359.37      380.52      6.30 o 
  -9   3  17       15.60       20.98      2.09 o 
  -7   3  17       53.63       48.02      2.78 o 
  -5   3  17       19.99       22.11      2.01 o 
  -3   3  17      187.28      181.07      4.77 o 
  -1   3  17      259.28      263.25      5.00 o 
   1   3  17      295.63      292.08      6.29 o 
   3   3  17      599.28      595.54     12.43 o 
   5   3  17        0.40        0.20      2.02 o 
   7   3  17        0.01       -1.84      2.02 o 
 -12   4  17        0.01       -1.73      1.86 o 
 -10   4  17        8.02        6.74      2.31 o 
  -8   4  17        3.25        5.82      1.77 o 
  -6   4  17      338.09      346.34     10.05 o 
  -4   4  17      287.51      285.83      6.64 o 
  -2   4  17        2.54        0.75      1.84 o 
   0   4  17      159.92      166.58      4.43 o 
   2   4  17        0.34        2.80      2.15 o 
   4   4  17       15.03       27.73      3.60 o 
 -18   0  18       68.65       87.00      7.35 o 
 -16   0  18        6.39        4.90      2.31 o 
 -14   0  18        0.01       -0.41      1.73 o 
 -12   0  18      457.93      449.58     10.52 o 
 -10   0  18      122.49      107.80      7.76 o 
  -8   0  18      376.83      348.17     12.26 o 
  -6   0  18      487.04      468.80     13.90 o 
  -4   0  18       74.61       56.78      3.27 o 
  -2   0  18       57.80       70.66      4.08 o 
   0   0  18      228.08      235.20      5.92 o 
   2   0  18     2278.99     2271.73     45.48 o 
   4   0  18       91.88       84.96      5.72 o 
   6   0  18       71.57       80.88      6.13 o 
   8   0  18       32.52       33.08      4.90 o 
  10   0  18       10.39        8.17      3.68 o 
 -17   1  18       42.16       54.73      6.94 o 
 -15   1  18       15.89       13.34      2.14 o 
 -13   1  18        9.58        9.66      1.55 o 
 -11   1  18       18.57       22.87      1.80 o 
  -9   1  18      674.79      638.39      8.92 o 
  -7   1  18       34.36       25.34      1.42 o 
  -5   1  18       40.63       39.64      2.24 o 
  -3   1  18      300.51      289.69      4.40 o 
  -1   1  18      193.78      195.42      3.86 o 
   1   1  18      251.25      266.63      5.58 o 
   3   1  18      123.05      123.78      4.91 o 
   5   1  18       37.56       37.43      3.47 o 
   7   1  18        9.40       13.28      2.60 o 
   9   1  18        2.20        2.65      2.31 o 
 -16   2  18        1.02        4.98      1.57 o 
 -14   2  18        2.83        5.48      1.19 o 
 -12   2  18       26.22       20.49      1.45 o 
 -10   2  18      432.59      391.15      5.49 o 
  -8   2  18       51.18       67.76      2.42 o 
  -6   2  18        2.70        6.91      1.16 o 
  -4   2  18      154.94      148.38      3.16 o 
  -2   2  18      288.08      291.92      5.08 o 
   0   2  18        7.09        6.24      1.66 o 
   2   2  18      214.54      219.10      6.33 o 
   4   2  18      101.84      104.70      4.76 o 
   6   2  18      246.59      274.95     10.62 o 
   8   2  18       18.67       27.02      3.47 o 
 -15   3  18        0.78        1.67      3.06 o 
 -13   3  18       81.81       77.43      6.89 o 
 -11   3  18       34.28       42.36      2.50 o 
  -9   3  18       21.35       21.73      2.09 o 
  -7   3  18       91.70      101.62      3.54 o 
  -5   3  18      111.43      121.55      3.82 o 
  -3   3  18      379.21      392.79      7.44 o 
  -1   3  18       20.91       16.48      1.78 o 
   1   3  18       72.27       68.06      3.22 o 
   3   3  18       67.15       84.35      4.62 o 
   5   3  18        8.41       14.14      2.73 o 
 -10   4  18       19.18       29.28      3.18 o 
  -8   4  18       36.65       43.15      3.10 o 
  -6   4  18       39.02       51.44      3.30 o 
  -4   4  18       15.46       14.12      2.25 o 
  -2   4  18       75.35       68.79      3.19 o 
   0   4  18       26.96       35.63      2.96 o 
   2   4  18        5.37        2.04      2.31 o 
 -17   1  19       13.21       19.60      4.90 o 
 -15   1  19       29.49       31.09      3.14 o 
 -13   1  19      143.13      143.59      4.37 o 
 -11   1  19       32.94       31.32      2.04 o 
  -9   1  19      205.63      191.19      4.72 o 
  -7   1  19     1022.66      934.37      9.12 o 
  -5   1  19      286.05      265.76      4.25 o 
  -3   1  19        0.57        0.82      1.04 o 
  -1   1  19      152.63      159.56      4.91 o 
   1   1  19       34.83       32.86      2.89 o 
   3   1  19      392.99      422.27      9.54 o 
   5   1  19       22.29       21.68      2.89 o 
   7   1  19       14.66       11.82      2.60 o 
   9   1  19      242.67      239.82      8.09 o 
 -16   2  19       49.01       56.37      3.68 o 
 -14   2  19       19.85       17.55      1.51 o 
 -12   2  19       42.52       34.32      2.42 o 
 -10   2  19      102.12      143.18      3.34 o 
  -8   2  19       74.75       65.91      2.20 o 
  -6   2  19       44.07       39.69      1.93 o 
  -4   2  19       44.46       48.12      2.49 o 
  -2   2  19        3.19        0.82      1.06 o 
   0   2  19       61.81       62.56      2.83 o 
   2   2  19        1.12        2.10      1.86 o 
   4   2  19        0.12        0.19      1.86 o 
   6   2  19        6.00        6.82      2.44 o 
 -13   3  19       38.03       52.19      3.31 o 
 -11   3  19       13.87       17.95      2.05 o 
  -9   3  19      197.11      175.78      4.63 o 
  -7   3  19      639.16      643.98     10.74 o 
  -5   3  19      224.59      225.24      5.27 o 
  -3   3  19        4.56        6.43      1.72 o 
  -1   3  19      330.50      341.20      7.07 o 
   1   3  19        2.55        1.67      2.25 o 
   3   3  19      360.55      393.61      9.96 o 
   5   3  19        1.33       -0.20      2.02 o 
 -10   4  19       29.27       41.40      3.60 o 
  -8   4  19        0.38       -1.57      1.86 o 
  -6   4  19        0.62        2.52      1.77 o 
  -4   4  19       62.25       67.32      4.45 o 
  -2   4  19       34.21       44.10      2.79 o 
   0   4  19      155.58      163.68      6.49 o 
 -16   0  20       40.79       50.24      6.13 o 
 -14   0  20      169.57      169.65      8.17 o 
 -12   0  20        0.84        3.27      2.02 o 
 -10   0  20      379.42      390.56      9.52 o 
  -8   0  20      302.08      274.17     11.03 o 
  -6   0  20        8.46        9.80      1.63 o 
  -4   0  20      505.16      517.83     12.67 o 
  -2   0  20      673.96      675.33     16.35 o 
   0   0  20     1022.11     1012.20     23.31 o 
   2   0  20     1760.80     1756.01     37.25 o 
   4   0  20      244.41      210.81      9.40 o 
   6   0  20      256.56      250.44     11.03 o 
   8   0  20       19.00       16.34      4.08 o 
 -15   1  20       58.81       75.46      4.31 o 
 -13   1  20      169.32      168.51      4.89 o 
 -11   1  20      174.15      161.52      4.58 o 
  -9   1  20       68.04       63.55      2.84 o 
  -7   1  20       39.68       30.59      1.39 o 
  -5   1  20       15.31       13.93      1.37 o 
  -3   1  20        2.06        1.84      1.44 o 
  -1   1  20      216.27      215.32      5.78 o 
   1   1  20      171.02      180.17      5.78 o 
   3   1  20       20.56       19.57      2.73 o 
   5   1  20       46.29       56.93      4.18 o 
   7   1  20       37.12       46.01      4.18 o 
 -16   2  20       46.64       62.49      4.08 o 
 -14   2  20       63.28       69.41      5.31 o 
 -12   2  20       40.56       39.97      3.83 o 
 -10   2  20     1437.15     1414.18     15.22 o 
  -8   2  20        0.94        0.72      1.32 o 
  -6   2  20       28.57       26.83      2.05 o 
  -4   2  20      166.69      181.42      4.50 o 
  -2   2  20        3.49        0.59      1.32 o 
   0   2  20        1.54        0.51      1.32 o 
   2   2  20      108.54      114.14      4.91 o 
   4   2  20       27.50       18.72      3.68 o 
   6   2  20      131.50      135.91      6.07 o 
 -13   3  20       12.56       11.59      2.31 o 
 -11   3  20       40.91       33.64      2.63 o 
  -9   3  20      221.78      248.22      5.64 o 
  -7   3  20       84.44       82.84      3.44 o 
  -5   3  20       93.27      104.85      3.87 o 
  -3   3  20      120.87      125.16      3.61 o 
  -1   3  20       90.13       86.75      3.77 o 
   1   3  20       30.00       41.53      7.76 o 
   3   3  20      209.14      232.09      7.80 o 
  -8   4  20       41.34       36.35      3.47 o 
  -6   4  20       94.87      106.49      4.21 o 
  -4   4  20       17.73       23.27      2.67 o 
  -2   4  20        8.51        7.88      1.82 o 
 -15   1  21       74.63       86.12      5.34 o 
 -13   1  21       37.46       58.95      3.93 o 
 -11   1  21        4.98        5.46      1.71 o 
  -9   1  21        5.54        7.31      1.08 o 
  -7   1  21        6.35        8.05      1.13 o 
  -5   1  21      423.95      444.85      6.61 o 
  -3   1  21       86.92       95.29      5.51 o 
  -1   1  21      118.02      120.08      4.70 o 
   1   1  21      310.79      300.06      7.80 o 
   3   1  21      700.07      693.05     13.73 o 
   5   1  21       17.28       24.31      3.31 o 
 -14   2  21        0.04        1.63      1.46 o 
 -12   2  21       65.70       63.75      2.73 o 
 -10   2  21      110.63      103.11      5.01 o 
  -8   2  21      191.98      195.01      4.39 o 
  -6   2  21       44.36       45.43      2.58 o 
  -4   2  21        2.44        1.95      1.24 o 
  -2   2  21      168.86      178.54      4.71 o 
   0   2  21        2.69        1.23      1.73 o 
   2   2  21       19.28       28.46      3.18 o 
   4   2  21       94.52      101.51      5.20 o 
 -11   3  21       11.67       13.59      2.31 o 
  -9   3  21      223.32      231.64      5.50 o 
  -7   3  21       71.37       72.25      3.38 o 
  -5   3  21        0.05        2.72      1.62 o 
  -3   3  21      106.07      127.96      3.65 o 
  -1   3  21       24.76       28.03      6.13 o 
   1   3  21        3.96        3.57      2.15 o 
 -14   0  22       24.21       30.22      5.72 o 
 -12   0  22       27.71       39.43      3.89 o 
 -10   0  22        5.86        5.88      2.15 o 
  -8   0  22     1184.04     1139.42     17.28 o 
  -6   0  22      190.06      158.92      5.72 o 
  -4   0  22       14.52        6.94      2.45 o 
  -2   0  22       10.79       16.34      3.27 o 
   0   0  22      752.46      726.43     19.21 o 
   2   0  22       60.26       58.82      5.72 o 
   4   0  22        0.49        1.63      2.86 o 
 -15   1  22       59.24       75.97      7.76 o 
 -13   1  22        0.00       -0.30      1.80 o 
 -11   1  22       74.50       68.40      3.87 o 
  -9   1  22       16.64        8.46      1.46 o 
  -7   1  22       54.37       46.88      2.31 o 
  -5   1  22       70.75       77.01      3.18 o 
  -3   1  22        0.22       -0.20      1.44 o 
  -1   1  22       16.33       18.38      2.60 o 
   1   1  22        4.90        8.37      2.31 o 
   3   1  22       98.19      115.41      5.20 o 
   5   1  22       31.73       34.93      3.75 o 
 -14   2  22        0.36        3.68      3.27 o 
 -12   2  22       17.68       20.69      2.16 o 
 -10   2  22      113.30      128.11      3.57 o 
  -8   2  22       44.97       49.89      3.29 o 
  -6   2  22        6.26        2.90      1.53 o 
  -4   2  22       42.27       36.30      2.64 o 
  -2   2  22        2.71       -0.48      1.38 o 
   0   2  22       35.13       36.06      3.47 o 
   2   2  22      176.36      164.95      6.21 o 
 -11   3  22      161.03      179.45      7.56 o 
  -9   3  22       57.58       73.63      9.80 o 
  -7   3  22      103.95      111.42      4.55 o 
  -5   3  22       58.27       67.51      3.49 o 
  -3   3  22       87.13       86.72      3.82 o 
  -1   3  22       51.23       41.35      5.51 o 
 -13   1  23        6.26        7.96      2.60 o 
 -11   1  23       17.64       22.41      3.18 o 
  -9   1  23      125.99      109.30      3.02 o 
  -7   1  23       11.63       13.68      1.73 o 
  -5   1  23      144.85      137.10      4.33 o 
  -3   1  23       24.16       28.21      2.60 o 
  -1   1  23       73.91       64.44      3.75 o 
   1   1  23       29.03       38.19      3.47 o 
   3   1  23       15.51       11.82      2.73 o 
 -12   2  23       46.87       50.65      3.68 o 
 -10   2  23       71.02       71.18      3.78 o 
  -8   2  23       10.78       16.29      1.94 o 
  -6   2  23        3.74        4.54      1.57 o 
  -4   2  23       26.44       37.52      3.36 o 
  -2   2  23        6.21        9.98      2.86 o 
   0   2  23        0.02        2.57      4.90 o 
  -7   3  23        2.49        5.72      2.31 o 
  -5   3  23       21.67       24.00      2.16 o 
 -12   0  24      115.41      114.38      8.58 o 
 -10   0  24        0.49       -2.86      2.86 o 
  -8   0  24        1.50        0.00      1.63 o 
  -6   0  24       61.66       51.87      4.08 o 
  -4   0  24       98.02      100.49      5.72 o 
  -2   0  24      219.39      261.05      9.80 o 
   0   0  24      329.97      318.69     11.85 o 
   2   0  24       80.53       74.34      6.94 o 
 -13   1  24        7.17        9.19      2.89 o 
 -11   1  24        0.00        0.00      2.86 o 
  -9   1  24       22.02       21.37      1.86 o 
  -7   1  24        4.17        4.67      1.18 o 
  -5   1  24       42.03       45.16      3.18 o 
  -3   1  24        0.25        0.11      3.27 o 
  -1   1  24      210.15      220.73      6.78 o 
   1   1  24       69.36       59.92      6.94 o 
 -10   2  24       51.13       50.85      2.89 o 
  -8   2  24       19.14       11.72      1.84 o 
  -6   2  24        2.78        1.73      1.27 o 
  -4   2  24        6.35        6.59      2.45 o 
  -2   2  24      348.95      375.51      9.25 o 
 -11   1  25       15.30       29.82      5.31 o 
  -9   1  25       29.03       42.07      3.68 o 
  -7   1  25      211.23      212.04      5.49 o 
  -5   1  25        6.86       11.01      2.02 o 
  -3   1  25        8.66       12.59      2.31 o 
  -1   1  25        1.88        8.07      2.65 o 
  -8   0  26      101.17       93.13      5.31 o 
  -6   0  26      145.19      140.11      6.54 o 
  -4   0  26        0.67        0.82      2.45 o 
                                                 
